# Supplementary material for: Chemoproteomics identifies STAT3 as a key target of baicalin in ameliorating liver fibrosis
Source: Natl Sci Rev. 2026 Feb 16;13(8):nwag093. doi: 10.1093/nsr/nwag093 (PMC13131217; doi:10.1093/nsr/nwag093)
Supplement: nwag093_Supplemental_Files [file nwag093_supplemental_files.zip]

Archive with 3 entries (3 files):
- Dataset S1.xlsx
- Dataset S2.xlsx
- Supplementary Information.pdf
