# Supplementary material for: Chemoproteomics identifies STAT3 as a key target of baicalin in ameliorating liver fibrosis
Source: Natl Sci Rev. 2026 Feb 16;13(8):nwag093. doi: 10.1093/nsr/nwag093 (PMC13131217; doi:10.1093/nsr/nwag093)
Supplement: nwag093_Supplemental_Files [file nwag093_supplemental_files.zip › Dataset S1.xlsx]

## Sheet: Cover Page
Dataset S1: The list of specific baicalin-binding proteins in mouse liver lysates. “Ruv” represent the ratio between +UV vs -UV and “Rcomp” represent the ratio between with vs without native baicalin competition

## Sheet: Targets
			RUV					Rcomp
UniprotID	gene name	description	Replicate1	Replicate2	Replicate3	Replicate4	RUV_average	Replicate1	Replicate2	Replicate3	Replicate4	Rcomp_average	pvalue_Rcomp	-lg(p-value)
P50171	Hsd17b8	Hsd17b8 Estradiol 17-beta-dehydrogenase 8	14.2857	14.2857	14.2857	8.33333	12.7976	2.08	2	1.57	1.59	1.81	0.0090526	2.04323
A2AJL3	Fggy	Fggy FGGY carbohydrate kinase domain-containing protein	10	14.2857	4.7619	6.66667	8.92857	1.62	1.95	1.46	1.84	1.7175	0.00729829	2.13678
O88451	Rdh7	Rdh7 Retinol dehydrogenase 7	5.88235	5.55556	5.26316	5.26316	5.49106	2.1	2.4	1.72	1.89	2.0275	0.00595059	2.22544
Q9WVM8	Aadat	Aadat Kynurenine/alpha-aminoadipate aminotransferase, mi	11.1111	14.2857	8.33333	5.88235	9.90313	1.61	2.13	1.44	1.52	1.675	0.0225997	1.6459
Q9DC70	Ndufs7	Ndufs7 NADH dehydrogenase [ubiquinone] iron-sulfur protei	3.57143	11.1111	2.94118	5	5.65593	1.77	2.05	1.42	1.8	1.76	0.00987838	2.00531
P84084	Arf5	Arf5 ADP-ribosylation factor 5	14.2857	14.2857	14.2857	11.1111	13.4921	2.11	2.3	1.74	1.36	1.8775	0.0243497	1.61351
Q8VDQ1	Ptgr2	Ptgr2 Prostaglandin reductase 2	10	7.69231	14.2857	14.2857	11.5659	2.04	2.44	1.87	2.05	2.1	0.00278676	2.5549
O70475	Ugdh	Ugdh UDP-glucose 6-dehydrogenase	14.2857	14.2857	11.1111	10	12.4206	2.18	2.14	1.69	1.62	1.9075	0.00850865	2.07014
Q9QXZ6	Slco1a1	Slco1a1 Solute carrier organic anion transporter family me	14.2857	14.2857	14.2857	7.14286	12.5	1.73	1.66	1.27	1.35	1.5025	0.0212737	1.67216
P01901	H2-K1	H2-K1 H-2 class I histocompatibility antigen, K-B alpha	0.0655308	4.54545	12.5	12.5	7.40275	1.85	2.04	1.4	1.84	1.7825	0.0103336	1.98575
Q9R0N0	Galk1	Galk1 Galactokinase	14.2857	12.5	14.2857	14.2857	13.8393	2	2.19	1.72	1.56	1.8675	0.00860381	2.06531
Q9JIZ0	Cml1	Cml1 Probable N-acetyltransferase CML1	10	14.2857	14.2857	11.1111	12.4206	2.5	2.28	1.76	1.76	2.075	0.0105076	1.9785
A2ASZ8	Slc25a25	Slc25a25 Calcium-binding mitochondrial carrier protein SCaM	12.5	14.2857	12.5	14.2857	13.3929	1.84	1.93	1.59	1.81	1.7925	0.00161603	2.79155
Q9DBT9	Dmgdh	Dmgdh Dimethylglycine dehydrogenase, mitochondrial	6.25	6.25	5.55556	6.66667	6.18056	1.93	1.9	1.63	1.88	1.835	0.00121974	2.91373
P68254	Ywhaq	Ywhaq 14-3-3 protein theta	14.2857	7.14286	12.5	12.5	11.6071	2.06	2.04	1.55	1.59	1.81	0.010038	1.99835
Q9D4H8	Cul2	Cul2 Cullin-2	14.2857	14.2857	9.09091	14.2857	12.987	1.63	1.75	1.42	1.44	1.56	0.00578646	2.23759
P35486	Pdha1	Pdha1 Pyruvate dehydrogenase E1 component subunit alpha,	6.25	4.54545	6.25	4.7619	5.45184	1.91	1.8	1.44	1.73	1.72	0.00558824	2.25272
Q8BK48	Ces2e	Ces2e Pyrethroid hydrolase Ces2e	14.2857	14.2857	14.2857	14.2857	14.2857	2.44	2.58	1.95	1.96	2.2325	0.00477649	2.32089
Q8VCH0	Acaa1b	Acaa1b 3-ketoacyl-CoA thiolase B, peroxisomal	6.25	6.25	5.55556	4.54545	5.65025	2.1	1.88	1.47	1.56	1.7525	0.0140144	1.85342
Q9R257	Hebp1	Hebp1 Heme-binding protein 1	14.2857	14.2857	14.2857	14.2857	14.2857	13.55	12.69	10.52	6.73	10.8725	0.00742267	2.12944
Q9CQ62	Decr1	Decr1 2,4-dienoyl-CoA reductase, mitochondrial	12.5	10	11.1111	8.33333	10.4861	2.43	2.39	1.86	1.68	2.09	0.010293	1.98746
Q9WV68	Decr2	Decr2 Peroxisomal 2,4-dienoyl-CoA reductase	11.1111	14.2857	12.5	11.1111	12.252	2.29	2.75	1.91	1.88	2.2075	0.00956531	2.0193
Q91YH5	Atl3	Atl3 Atlastin-3	12.5	14.2857	14.2857	14.2857	13.8393	1.9	2.16	1.4	1.72	1.795	0.0155684	1.80775
P61211	Arl1	Arl1 ADP-ribosylation factor-like protein 1	14.2857	14.2857	14.2857	3.84615	11.6758	2.63	2.79	1.81	1.77	2.25	0.0185473	1.73172
Q60991	Cyp7b1	Cyp7b1 25-hydroxycholesterol 7-alpha-hydroxylase	8.33333	12.5	7.14286	14.2857	10.5655	1.61	1.97	1.35	1.76	1.6725	0.0141394	1.84957
Q91ZH7	Abhd3	Abhd3 Phospholipase ABHD3	14.2857	14.2857	14.2857	9.09091	12.987	1.97	1.86	1.5	1.85	1.795	0.0043982	2.35673
Q8VCC2	Ces1	Ces1 Liver carboxylesterase 1	11.1111	10	6.66667	5	8.19444	2.35	2.4	1.78	1.62	2.0375	0.0134994	1.86969
Q9WVD5	Slc25a15	Slc25a15 Mitochondrial ornithine transporter 1	14.2857	14.2857	14.2857	12.5	13.8393	2.06	2.2	1.6	1.6	1.865	0.0114916	1.93962
Q922F4	Tubb6	Tubb6 Tubulin beta-6 chain	14.2857	14.2857	12.5	12.5	13.3929	2.09	1.93	1.48	1.58	1.77	0.012747	1.89459
Q60936	Coq8a	Coq8a Atypical kinase COQ8A, mitochondrial	14.2857	14.2857	14.2857	14.2857	14.2857	2.03	2.04	1.49	1.58	1.785	0.0124831	1.90368
Q8VBT2	Sds	Sds L-serine dehydratase/L-threonine deaminase	14.2857	14.2857	14.2857	12.5	13.8393	2.14	2.05	1.62	1.61	1.855	0.00878462	2.05628
Q91VT4	Cbr4	Cbr4 Carbonyl reductase family member 4	14.2857	8.33333	14.2857	14.2857	12.7976	1.72	1.83	1.37	1.47	1.5975	0.0113039	1.94677
Q9D6Y9	Gbe1	Gbe1 1,4-alpha-glucan-branching enzyme	6.66667	10	5.26316	6.25	7.04496	1.7	2	1.81	2.17	1.92	0.00303157	2.51833
Q8K023	Akr1c18	Akr1c18 Aldo-keto reductase family 1 member C18	14.2857	14.2857	14.2857	14.2857	14.2857	3.52	3.08	2.46	2.19	2.8125	0.00913976	2.03907
P14869	Rplp0	Rplp0 60S acidic ribosomal protein P0	14.2857	14.2857	5.26316	5.88235	9.92923	1.7	1.98	1.38	1.72	1.695	0.0109348	1.96119
Q9DBF1	Aldh7a1	Aldh7a1 Alpha-aminoadipic semialdehyde dehydrogenase	6.66667	6.66667	6.25	7.14286	6.68155	2.18	2.47	2	2.17	2.205	0.00114162	2.94248
P53811	Pitpnb	Pitpnb Phosphatidylinositol transfer protein beta isoform	14.2857	14.2857	14.2857	14.2857	14.2857	2	2.46	1.7	1.94	2.025	0.00754616	2.12227
Q9CXW4	Rpl11	Rpl11 60S ribosomal protein L11	14.2857	12.5	11.1111	14.2857	13.0456	2.13	1.78	1.34	1.68	1.7325	0.0204139	1.69007
Q7TNG8	Ldhd	Ldhd Probable D-lactate dehydrogenase, mitochondrial	14.2857	9.09091	11.1111	5.26316	9.93772	1.9	1.94	1.67	1.57	1.77	0.00328559	2.48339
P97328	Khk	Khk Ketohexokinase	7.69231	5.55556	6.25	4	5.87447	2.82	3.04	1.98	2.21	2.5125	0.0090224	2.04468
Q61133	Gstt2	Gstt2 Glutathione S-transferase theta-2	5.26316	6.25	12.5	6.66667	7.66996	1.86	2.8	2.07	2.77	2.375	0.0106352	1.97325
P53657	Pklr	Pklr Pyruvate kinase PKLR	8.33333	9.09091	7.14286	5	7.39177	1.69	1.82	1.39	1.46	1.59	0.00969867	2.01329
P42925	Pxmp2	Pxmp2 Peroxisomal membrane protein 2	14.2857	14.2857	14.2857	10	13.2143	1.74	2.69	1.74	1.96	2.0325	0.0194897	1.7102
P11714	Cyp2d9	Cyp2d9 Cytochrome P450 2D9	14.2857	14.2857	10	14.2857	13.2143	1.9	2.12	1.47	1.73	1.805	0.00988721	2.00493
Q9DCY0	Keg1	Keg1 Glycine N-acyltransferase-like protein Keg1	8.33333	4.16667	6.25	5	5.9375	2.9	2.61	1.86	2.2	2.3925	0.00885361	2.05288
Q8BJ64	Chdh	Chdh Choline dehydrogenase, mitochondrial	6.25	6.25	5.55556	5.26316	5.82968	1.79	2.31	2.06	2.34	2.125	0.00310959	2.5073
E9PVA8	Gcn1	Gcn1 eIF-2-alpha kinase activator GCN1	12.5	14.2857	9.09091	5	10.2192	1.76	1.98	1.38	1.51	1.6575	0.0159812	1.79639
P01898	H2-Q10	H2-Q10 H-2 class I histocompatibility antigen, Q10 alpha	0.0328407	7.69231	12.5	5.55556	6.44518	1.85	2.04	1.56	1.75	1.8	0.00408641	2.38866
Q9D0R2	Tars	Tars Threonine--tRNA ligase, cytoplasmic	12.5	9.09091	11.1111	14.2857	11.7469	1.52	1.5	1.42	1.59	1.5075	0.000709388	3.14912
P35505	Fah	Fah Fumarylacetoacetase	14.2857	14.2857	12.5	14.2857	13.8393	4.46	4.09	3.04	3.33	3.73	0.00366586	2.43582
Q61694	Hsd3b5	Hsd3b5 3 beta-hydroxysteroid dehydrogenase type 5	14.2857	14.2857	12.5	10	12.7679	2.01	1.99	1.48	1.63	1.7775	0.00979253	2.00911
Q91WN4	Kmo	Kmo Kynurenine 3-monooxygenase	11.1111	8.33333	8.33333	8.33333	9.02778	1.86	1.85	1.57	1.66	1.735	0.00197962	2.70342
Q9JLJ2	Aldh9a1	Aldh9a1 4-trimethylaminobutyraldehyde dehydrogenase	10	10	7.69231	5.88235	8.39367	1.87	1.84	1.46	1.5	1.6675	0.00869357	2.0608
Q8K010	Oplah	Oplah 5-oxoprolinase	8.33333	5.26316	4	5.88235	5.86971	2.4	1.57	1.4	1.56	1.7325	0.0477481	1.32104
Q9D8W5	Psmd12	Psmd12 26S proteasome non-ATPase regulatory subunit 12	14.2857	2.7027	6.66667	3.84615	6.87531	1.36	1.73	1.19	1.93	1.5525	0.0467609	1.33012
Q9DCL9	Paics	Paics Multifunctional protein ADE2	8.33333	12.5	5.55556	11.1111	9.375	2.08	2.09	1.69	1.7	1.89	0.00422344	2.37433
Q64FW2	Retsat	Retsat All-trans-retinol 13,14-reductase	11.1111	12.5	9.09091	7.69231	10.0986	1.68	2.12	1.29	1.78	1.7175	0.0246197	1.60872
Q9WVL0	Gstz1	Gstz1 Maleylacetoacetate isomerase	14.2857	12.5	10	6.66667	10.8631	2.94	3.05	2.16	1.58	2.4325	0.0256614	1.59072
Q9D1G1	Rab1b	Rab1b Ras-related protein Rab-1B	14.2857	14.2857	14.2857	12.5	13.8393	1.69	2.53	1.6	1.76	1.895	0.0249667	1.60264
P56480	Atp5f1b	Atp5f1b ATP synthase subunit beta, mitochondrial	14.2857	14.2857	14.2857	14.2857	14.2857	2.02	2.12	1.66	1.39	1.7975	0.0177201	1.75153
Q7TMF3	Ndufa12	Ndufa12 NADH dehydrogenase [ubiquinone] 1 alpha subcomplex	14.2857	12.5	9.09091	5	10.2192	1.94	2.04	1.39	1.51	1.72	0.020186	1.69495
Q00623	Apoa1	Apoa1 Apolipoprotein A-I	14.2857	14.2857	14.2857	14.2857	14.2857	2.24	2.32	1.65	1.57	1.945	0.0167153	1.77689
Q8VDN2	Atp1a1	Atp1a1 Sodium/potassium-transporting ATPase subunit alpha	10	11.1111	8.33333	9.09091	9.63384	1.94	1.89	1.51	1.63	1.7425	0.00551331	2.25859
P56395	Cyb5a	Cyb5a Cytochrome b5	12.5	11.1111	12.5	6.66667	10.6944	2.8	1.99	1.51	1.58	1.97	0.0466177	1.33145
Q9R092	Hsd17b6	Hsd17b6 17-beta-hydroxysteroid dehydrogenase type 6	7.69231	5.26316	6.25	6.25	6.36387	2.4	2.4	1.77	1.85	2.105	0.00753111	2.12314
Q9EQH2	Erap1	Erap1 Endoplasmic reticulum aminopeptidase 1	14.2857	14.2857	14.2857	14.2857	14.2857	3.45	3.53	2.93	2.29	3.05	0.00560043	2.25178
Q9D826	Pipox	Pipox Peroxisomal sarcosine oxidase	14.2857	12.5	10	11.1111	11.9742	1.72	1.86	1.37	1.61	1.64	0.00852227	2.06944
P46638	Rab11b	Rab11b Ras-related protein Rab-11B	12.5	14.2857	10	1.78571	9.64286	2.36	3.23	1.79	1.55	2.2325	0.0456991	1.34009
Q8BK64	Ahsa1	Ahsa1 Activator of 90 kDa heat shock protein ATPase homo	8.33333	5.55556	5.55556	14.2857	8.43254	4.34	3.19	2.34	2.22	3.0225	0.0257024	1.59003
Q99K67	Aass	Aass Alpha-aminoadipic semialdehyde synthase, mitochond	14.2857	12.5	10	10	11.6964	1.98	1.89	1.32	1.52	1.6775	0.0222519	1.65263
Q01279	Egfr	Egfr Epidermal growth factor receptor	14.2857	14.2857	5	14.2857	11.9643	1.65	1.9	1.32	1.7	1.6425	0.0128356	1.89158
Q99P30	Nudt7	Nudt7 Peroxisomal coenzyme A diphosphatase NUDT7	14.2857	14.2857	14.2857	14.2857	14.2857	2.2	2.15	1.56	1.64	1.8875	0.0130341	1.88492
P02088	Hbb-b1	Hbb-b1 Hemoglobin subunit beta-1	8.33333	9.09091	6.66667	5.88235	7.49332	2	2.58	1.7	1.93	2.0525	0.011117	1.95401
Q9JHW4	Eefsec	Eefsec Selenocysteine-specific elongation factor	14.2857	14.2857	12.5	14.2857	13.8393	1.53	1.7	1.58	1.27	1.52	0.0105178	1.97808
P61021	Rab5b	Rab5b Ras-related protein Rab-5B	14.2857	6.66667	6.25	14.2857	10.372	3.16	3.04	2.08	1.87	2.5375	0.0184274	1.73454
Q3ULJ0	Gpd1l	Gpd1l Glycerol-3-phosphate dehydrogenase 1-like protein	14.2857	14.2857	14.2857	14.2857	14.2857	2.23	2.1	1.5	1.64	1.8675	0.0160405	1.79478
Q9ERK4	Cse1l	Cse1l Exportin-2	11.1111	14.2857	11.1111	5.88235	10.5976	1.85	2.02	1.58	1.75	1.8	0.00321148	2.49329
Q9ERS2	Ndufa13	Ndufa13 NADH dehydrogenase [ubiquinone] 1 alpha subcomplex	14.2857	14.2857	14.2857	7.69231	12.6374	1.88	2.19	1.55	1.59	1.8025	0.0124517	1.90477
Q8VCN5	Cth	Cth Cystathionine gamma-lyase	5.55556	5.55556	4.54545	4.7619	5.10462	1.96	1.88	1.38	1.56	1.695	0.0144925	1.83886
P47740	Aldh3a2	Aldh3a2 Fatty aldehyde dehydrogenase	11.1111	7.69231	7.14286	7.69231	8.40965	1.62	1.97	1.42	1.75	1.69	0.00936327	2.02857
Q8CFJ7	Slc25a45	Slc25a45 Solute carrier family 25 member 45	14.2857	14.2857	14.2857	8.33333	12.7976	1.8	2.31	1.6	1.62	1.8325	0.0151144	1.82061
P00405	Mtco2	Mtco2 Cytochrome c oxidase subunit 2	14.2857	12.5	9.09091	3.44828	9.83122	1.66	1.78	1.24	1.4	1.52	0.0239341	1.62098
Q8VCR2	Hsd17b13	Hsd17b13 17-beta-hydroxysteroid dehydrogenase 13	14.2857	14.2857	12.5	12.5	13.3929	1.94	1.95	1.47	1.58	1.735	0.00944885	2.02462
Q9JHS4	Clpx	Clpx ATP-dependent Clp protease ATP-binding subunit clp	14.2857	14.2857	14.2857	8.33333	12.7976	1.81	1.99	1.41	1.36	1.6425	0.0248476	1.60472
Q64442	Sord	Sord Sorbitol dehydrogenase	12.5	10	9.09091	6.25	9.46023	2.46	2.43	2.2	2.16	2.3125	0.000442846	3.35375
Q61171	Prdx2	Prdx2 Peroxiredoxin-2	3.0303	9.09091	5.55556	3.44828	5.28126	1.36	2.19	1.53	2.34	1.855	0.038231	1.41758
Q9QXE0	Hacl1	Hacl1 2-hydroxyacyl-CoA lyase 1	9.09091	6.66667	14.2857	5.88235	8.98141	2.01	1.79	1.49	1.54	1.7075	0.00981005	2.00833
Q9DBW0	Cyp4v2	Cyp4v2 Cytochrome P450 4V2	9.09091	10	7.14286	5	7.80844	1.73	1.88	1.51	1.62	1.685	0.003228	2.49107
Q8VE09	Ttc39c	Ttc39c Tetratricopeptide repeat protein 39C	14.2857	12.5	14.2857	12.5	13.3929	1.82	2	1.56	1.74	1.78	0.00336825	2.4726
Q60932	Vdac1	Vdac1 Voltage-dependent anion-selective channel protein	14.2857	14.2857	14.2857	14.2857	14.2857	4.01	3.88	2.52	2.43	3.21	0.0138705	1.85791
Q8CHQ9	Nat8f2	Nat8f2 N-acetyltransferase family 8 member 2	14.2857	14.2857	14.2857	12.5	13.8393	3.07	2.53	1.76	1.72	2.27	0.0298505	1.52505
Q921H8	Acaa1a	Acaa1a 3-ketoacyl-CoA thiolase A, peroxisomal	5.88235	7.14286	5.26316	4.7619	5.76257	2.08	1.94	1.57	1.64	1.8075	0.00689304	2.16159
Q9D023	Mpc2	Mpc2 Mitochondrial pyruvate carrier 2	14.2857	12.5	9.09091	11.1111	11.7469	1.93	2.33	1.45	1.57	1.82	0.0256467	1.59097
P52840	Sult1a1	Sult1a1 Sulfotransferase 1A1	14.2857	14.2857	12.5	12.5	13.3929	2.37	3	2.02	2.48	2.4675	0.00544233	2.26421
Q11011	Npepps	Npepps Puromycin-sensitive aminopeptidase	14.2857	12.5	6.66667	14.2857	11.9345	1.72	2.11	1.44	1.49	1.69	0.0202629	1.6933
Q91V92	Acly	Acly ATP-citrate synthase	7.69231	7.69231	5.88235	5	6.56674	1.71	1.73	1.48	1.42	1.585	0.00509506	2.29285
Q64459	Cyp3a11	Cyp3a11 Cytochrome P450 3A11	14.2857	14.2857	9.09091	9.09091	11.6883	1.75	1.96	1.46	1.44	1.6525	0.0135498	1.86807
P97372	Psme2	Psme2 Proteasome activator complex subunit 2	8.33333	14.2857	8.33333	7.14286	9.52381	1.6	2.15	1.56	2.05	1.84	0.0116121	1.93509
P61027	Rab10	Rab10 Ras-related protein Rab-10	14.2857	14.2857	14.2857	14.2857	14.2857	2.37	2.53	1.81	2.29	2.25	0.00397694	2.40045
Q924Z4	Cers2	Cers2 Ceramide synthase 2	3.7037	12.5	7.69231	10	8.474	1.92	2.11	1.29	1.67	1.7475	0.0243208	1.61402
P38647	Hspa9	Hspa9 Stress-70 protein, mitochondrial	7.69231	9.09091	6.25	5.88235	7.22889	2.06	2.14	1.64	2.25	2.0225	0.00460426	2.33684
P51881	Slc25a5	Slc25a5 ADP/ATP translocase 2	14.2857	14.2857	14.2857	11.1111	13.4921	2.1	2.31	1.71	1.69	1.9525	0.00820386	2.08598
P35282	Rab21	Rab21 Ras-related protein Rab-21	9.09091	14.2857	8.33333	12.5	11.0525	1.9	1.76	1.79	1.7	1.7875	0.000328994	3.48281
P62830	Rpl23	Rpl23 60S ribosomal protein L23	12.5	14.2857	10	5	10.4464	2.08	1.88	1.4	1.37	1.6825	0.0306606	1.51342
P97872	Fmo5	Fmo5 Dimethylaniline monooxygenase [N-oxide-forming] 5	14.2857	14.2857	14.2857	12.5	13.8393	2.02	2.41	1.82	1.82	2.0175	0.00527324	2.27792
Q8C0K5	Slc25a16	Slc25a16 Graves disease carrier protein homolog	14.2857	14.2857	5.88235	12.5	11.7384	2.31	2.5	1.74	1.65	2.05	0.0152729	1.81608
P47802	Mtx1	Mtx1 Metaxin-1	12.5	14.2857	11.1111	14.2857	13.0456	1.84	2.58	1.48	1.65	1.8875	0.0351608	1.45394
P24457	Cyp2d11	Cyp2d11 Cytochrome P450 2D11	14.2857	14.2857	14.2857	12.5	13.8393	2	2.27	1.6	1.76	1.9075	0.00841572	2.07491
Q60692	Psmb6	Psmb6 Proteasome subunit beta type-6	14.2857	14.2857	14.2857	14.2857	14.2857	4.53	4.83	3.66	2.58	3.9	0.0104944	1.97904
Q8BMA6	Srp68	Srp68 Signal recognition particle subunit SRP68	14.2857	14.2857	14.2857	8.33333	12.7976	1.49	1.73	1.39	1.52	1.5325	0.00500269	2.3008
Q8BMS4	Coq3	Coq3 Ubiquinone biosynthesis O-methyltransferase, mitoc	14.2857	14.2857	14.2857	14.2857	14.2857	2.04	2.29	1.71	1.73	1.9425	0.00646077	2.18972
O08756	Hsd17b10	Hsd17b10 3-hydroxyacyl-CoA dehydrogenase type-2	14.2857	14.2857	12.5	14.2857	13.8393	2.1	2.11	1.6	1.71	1.88	0.00685795	2.16381
P51174	Acadl	Acadl Long-chain specific acyl-CoA dehydrogenase, mitoch	14.2857	14.2857	14.2857	10	13.2143	1.81	1.81	1.48	1.52	1.655	0.00533076	2.27321
P28666	Mug2	Mug2 Murinoglobulin-2	8.33333	10	12.5	9.09091	9.98106	2.07	2.38	1.72	1.48	1.9125	0.0190516	1.72007
P61620	Sec61a1	Sec61a1 Protein transport protein Sec61 subunit alpha isof	14.2857	14.2857	12.5	14.2857	13.8393	2.42	2.16	1.5	1.69	1.9425	0.0209344	1.67914
Q9EPL8	Ipo7	Ipo7 Importin-7	5.26316	12.5	1.92308	7.14286	6.70727	1.36	1.77	1.53	1.68	1.585	0.00736213	2.133
P41216	Acsl1	Acsl1 Long-chain-fatty-acid--CoA ligase 1	11.1111	10	8.33333	7.69231	9.28419	1.62	1.77	1.4	1.69	1.62	0.00438445	2.35809
P62264	Rps14	Rps14 40S ribosomal protein S14	14.2857	14.2857	14.2857	9.09091	12.987	1.98	1.92	1.4	1.37	1.6675	0.0266213	1.57477
P57780	Actn4	Actn4 Alpha-actinin-4	5	5.26316	5.55556	8.33333	6.03801	1.4	1.71	1.31	1.84	1.565	0.0204511	1.68928
P23953	Ces1c	Ces1c Carboxylesterase 1C	3.7037	7.69231	10	14.2857	8.92043	2.06	1.97	1.65	1.67	1.8375	0.00402116	2.39565
Q8BFP9	Pdk1	Pdk1 [Pyruvate dehydrogenase (acetyl-transferring)] kin	11.1111	14.2857	8.33333	8.33333	10.5159	4.34	2.92	2.19	3.25	3.175	0.0165853	1.78028
Q9CQA3	Sdhb	Sdhb Succinate dehydrogenase [ubiquinone] iron-sulfur s	9.09091	10	6.25	4	7.33523	2.69	2.13	1.62	1.62	2.015	0.0283993	1.54669
Q9CQQ7	Atp5f1	Atp5f1 ATP synthase F(0) complex subunit B1, mitochondria	14.2857	14.2857	6.66667	9.09091	11.0823	2.01	2	1.44	1.52	1.7425	0.0165369	1.78155
P62281	Rps11	Rps11 40S ribosomal protein S11	14.2857	14.2857	12.5	12.5	13.3929	1.62	2.06	1.33	1.49	1.625	0.0282001	1.54975
P63101	Ywhaz	Ywhaz 14-3-3 protein zeta/delta	5.26316	6.66667	5.88235	4.16667	5.49471	1.72	1.88	1.42	1.66	1.67	0.0059291	2.22701
Q8QZT1	Acat1	Acat1 Acetyl-CoA acetyltransferase, mitochondrial	12.5	14.2857	11.1111	8.33333	11.5575	3.19	2.94	2.5	2.21	2.71	0.00439318	2.35722
Q64464	Cyp3a13	Cyp3a13 Cytochrome P450 3A13	8.33333	14.2857	5.88235	8.33333	9.20868	1.51	2.28	1.4	1.62	1.7025	0.0379842	1.4204
Q9D7B6	Acad8	Acad8 Isobutyryl-CoA dehydrogenase, mitochondrial	14.2857	14.2857	14.2857	9.09091	12.987	2.28	2.5	1.95	1.57	2.075	0.0130961	1.88286
P29788	Vtn	Vtn Vitronectin	6.66667	5.26316	11.1111	6.66667	7.4269	1.84	1.82	1.47	1.68	1.7025	0.00374559	2.42648
Q6PDI5	Ecpas	Ecpas Proteasome adapter and scaffold protein ECM29	9.09091	14.2857	4.34783	14.2857	10.5025	1.94	2.17	1.54	1.67	1.83	0.00971662	2.01248
Q9JHW2	Nit2	Nit2 Omega-amidase NIT2	14.2857	14.2857	6.25	6.66667	10.372	2.32	2.47	1.99	1.69	2.1175	0.00767968	2.11466
Q9D8N0	Eef1g	Eef1g Elongation factor 1-gamma	10	12.5	8.33333	9.09091	9.98106	1.56	1.79	1.35	1.6	1.575	0.00782198	2.10668
P35293	Rab18	Rab18 Ras-related protein Rab-18	14.2857	14.2857	14.2857	8.33333	12.7976	2.25	2.37	1.62	2.1	2.085	0.00709898	2.1488
P84078	Arf1	Arf1 ADP-ribosylation factor 1	14.2857	14.2857	14.2857	12.5	13.8393	2.06	2.36	1.74	1.72	1.97	0.00772499	2.1121
P22315	Fech	Fech Ferrochelatase, mitochondrial	5.55556	14.2857	2.5	5.55556	6.97421	2.1	1.84	1.48	1.53	1.7375	0.0146048	1.8355
P97494	Gclc	Gclc Glutamate--cysteine ligase catalytic subunit	7.69231	7.14286	5.55556	6.66667	6.76435	1.84	1.96	1.57	1.9	1.8175	0.00247369	2.60666
Q9Z2U0	Psma7	Psma7 Proteasome subunit alpha type-7	8.33333	7.69231	0.909091	6.25	5.79618	1.91	1.48	1.29	1.4	1.52	0.0313233	1.50413
O08573	Lgals9	Lgals9 Galectin-9	4.7619	14.2857	7.14286	4.34783	7.63458	1.74	1.98	1.45	1.6	1.6925	0.00865934	2.06252
P38060	Hmgcl	Hmgcl Hydroxymethylglutaryl-CoA lyase, mitochondrial	6.25	7.69231	6.66667	5.26316	6.46803	2.54	2.62	2.14	2.14	2.36	0.00178414	2.74857
Q9Z0R9	Fads2	Fads2 Fatty acid desaturase 2	8.33333	14.2857	14.2857	14.2857	12.7976	1.71	2.32	1.74	1.75	1.88	0.00931655	2.03074
Q8BP67	Rpl24	Rpl24 60S ribosomal protein L24	14.2857	14.2857	14.2857	11.1111	13.4921	2.1	2.11	1.48	1.48	1.7925	0.0218667	1.66022
Q8CIM7	Cyp2d26	Cyp2d26 Cytochrome P450 2D26	14.2857	14.2857	12.5	9.09091	12.5406	2.13	2.29	1.72	1.78	1.98	0.00566101	2.24711
P06801	Me1	Me1 NADP-dependent malic enzyme	6.25	6.66667	5.88235	5	5.94975	1.67	1.62	1.34	1.42	1.5125	0.007405	2.13047
P52825	Cpt2	Cpt2 Carnitine O-palmitoyltransferase 2, mitochondrial	5.55556	5.88235	5.88235	7.69231	6.25314	1.89	2.12	1.57	1.9	1.87	0.00457842	2.33928
O55060	Tpmt	Tpmt Thiopurine S-methyltransferase	8.33333	14.2857	10	14.2857	11.7262	3.09	3.51	2.68	2.67	2.9875	0.00216042	2.66546
Q9EQ20	Aldh6a1	Aldh6a1 Methylmalonate-semialdehyde dehydrogenase [acylati	12.5	11.1111	10	9.09091	10.6755	2.24	2.25	1.77	1.81	2.0175	0.00450027	2.34676
Q91XC9	Pex16	Pex16 Peroxisomal membrane protein PEX16	8.33333	12.5	12.5	10	10.8333	1.89	2.04	1.46	1.36	1.6875	0.0249103	1.60362
Q9QZE5	Copg1	Copg1 Coatomer subunit gamma-1	10	14.2857	5.55556	7.69231	9.38339	1.62	1.83	1.46	1.61	1.63	0.00368461	2.43361
Q8CHT0	Aldh4a1	Aldh4a1 Delta-1-pyrroline-5-carboxylate dehydrogenase, mit	14.2857	14.2857	14.2857	11.1111	13.4921	2.39	2.1	1.58	1.45	1.88	0.0281726	1.55017
P56654	Cyp2c37	Cyp2c37 Cytochrome P450 2C37	9.09091	8.33333	6.66667	6.66667	7.68939	1.94	2.41	1.68	1.9	1.9825	0.00772987	2.11183
P99024	Tubb5	Tubb5 Tubulin beta-5 chain	14.2857	14.2857	14.2857	11.1111	13.4921	2.1	2.04	1.52	1.63	1.8225	0.0108886	1.96303
Q62425	Ndufa4	Ndufa4 Cytochrome c oxidase subunit NDUFA4	11.1111	10	6.66667	4.16667	7.98611	1.89	2.03	1.46	1.34	1.68	0.0263039	1.57998
P60229	Eif3e	Eif3e Eukaryotic translation initiation factor 3 subunit	6.25	14.2857	14.2857	14.2857	12.2768	1.72	1.9	1.4	1.39	1.6025	0.017135	1.76612
Q8R4N0	Clybl	Clybl Citramalyl-CoA lyase, mitochondrial	12.5	5.88235	5.55556	2.7027	6.66015	2.43	1.87	1.71	1.78	1.9475	0.0103344	1.98571
P21278	Gna11	Gna11 Guanine nucleotide-binding protein subunit alpha-1	4.54545	4	14.2857	7.14286	7.49351	1.9	2	1.57	1.36	1.7075	0.0173491	1.76072
Q5SW19	Cluh	Cluh Clustered mitochondria protein homolog	14.2857	9.09091	7.69231	7.14286	9.55295	1.59	1.59	1.54	1.73	1.6125	0.000646302	3.18956
Q9Z2Z6	Slc25a20	Slc25a20 Mitochondrial carnitine/acylcarnitine carrier prot	14.2857	14.2857	14.2857	12.5	13.8393	1.95	1.96	1.5	1.6	1.7525	0.00793785	2.1003
Q8C7G5	Apoa5	Apoa5 Apolipoprotein A-V	14.2857	14.2857	14.2857	9.09091	12.987	2.59	1.75	2.25	1.62	2.0525	0.0184142	1.73485
Q91VF2	Hnmt	Hnmt Histamine N-methyltransferase	14.2857	14.2857	14.2857	14.2857	14.2857	2.1	3.08	2.75	2.41	2.585	0.00493946	2.30632
P30115	Gsta3	Gsta3 Glutathione S-transferase A3	14.2857	14.2857	14.2857	12.5	13.8393	2.57	2.51	1.52	1.76	2.09	0.0259435	1.58597
Q9DBL7	Coasy	Coasy Bifunctional coenzyme A synthase	14.2857	14.2857	14.2857	14.2857	14.2857	2.06	2.46	1.64	1.46	1.905	0.0271767	1.5658
Q6GQS1	Slc25a23	Slc25a23 Calcium-binding mitochondrial carrier protein SCaM	8.33333	14.2857	12.5	14.2857	12.3512	1.92	2.1	1.5	1.63	1.7875	0.0102931	1.98746
Q9D0E1	Hnrnpm	Hnrnpm Heterogeneous nuclear ribonucleoprotein M	14.2857	14.2857	14.2857	14.2857	14.2857	1.75	1.84	1.42	1.29	1.575	0.0219291	1.65898
P68372	Tubb4b	Tubb4b Tubulin beta-4B chain	14.2857	14.2857	14.2857	12.5	13.8393	2.12	2.03	1.52	1.58	1.8125	0.0130752	1.88355
P15626	Gstm2	Gstm2 Glutathione S-transferase Mu 2	14.2857	14.2857	14.2857	14.2857	14.2857	2.03	2.53	1.88	2.05	2.1225	0.00413719	2.38329
Q9R1P4	Psma1	Psma1 Proteasome subunit alpha type-1	14.2857	14.2857	14.2857	14.2857	14.2857	2.58	2.74	2.03	1.79	2.285	0.0105664	1.97607
Q8BTZ7	Gmppb	Gmppb Mannose-1-phosphate guanyltransferase beta	14.2857	14.2857	7.14286	11.1111	11.7063	1.56	2.43	1.55	1.45	1.7475	0.0469074	1.32876
Q3UP75	Ugt3a1	Ugt3a1 UDP-glucuronosyltransferase 3A1	5.55556	14.2857	8.33333	14.2857	10.6151	2	2.25	1.56	1.52	1.8325	0.0180756	1.74291
A3KMP2	Ttc38	Ttc38 Tetratricopeptide repeat protein 38	14.2857	10	8.33333	9.09091	10.4275	3.14	3.03	2.4	2.9	2.8675	0.00143669	2.84264
P50396	Gdi1	Gdi1 Rab GDP dissociation inhibitor alpha	4.7619	5.26316	4.16667	14.2857	7.11936	2.32	1.83	1.28	1.81	1.81	0.031714	1.49875
Q99JR1	Sfxn1	Sfxn1 Sideroflexin-1	11.1111	9.09091	8.33333	7.14286	8.91955	1.47	1.92	1.39	1.68	1.615	0.0139378	1.85581
Q2TPA8	Hsdl2	Hsdl2 Hydroxysteroid dehydrogenase-like protein 2	14.2857	14.2857	14.2857	10	13.2143	2.37	1.83	1.56	1.96	1.93	0.0117481	1.93003
Q80XN0	Bdh1	Bdh1 D-beta-hydroxybutyrate dehydrogenase, mitochondria	14.2857	14.2857	14.2857	10	13.2143	2.24	2.1	1.52	1.6	1.865	0.0169321	1.77129
Q9Z211	Pex11a	Pex11a Peroxisomal membrane protein 11A	11.1111	14.2857	6.66667	5.55556	9.40476	2.01	2.32	1.88	1.81	2.005	0.00298835	2.52457
Q8JZQ2	Afg3l2	Afg3l2 AFG3-like protein 2	14.2857	12.5	14.2857	12.5	13.3929	1.69	1.8	1.5	1.52	1.6275	0.00312557	2.50507
P60710	Actb	Actb Actin, cytoplasmic 1	14.2857	14.2857	14.2857	14.2857	14.2857	1.75	1.8	1.3	1.47	1.58	0.0162238	1.78985
Q99J08	Sec14l2	Sec14l2 SEC14-like protein 2	7.69231	6.25	5.26316	6.66667	6.46803	1.74	1.9	1.49	1.56	1.6725	0.00534035	2.27243
Q91W52	Tmem19	Tmem19 Transmembrane protein 19	14.2857	5.55556	14.2857	14.2857	12.1032	2.23	2.09	1.52	1.62	1.865	0.0156132	1.80651
P70694	Akr1c6	Akr1c6 Estradiol 17 beta-dehydrogenase 5	14.2857	14.2857	14.2857	14.2857	14.2857	3.47	3.42	2.32	2.19	2.85	0.0126617	1.89751
Q9DC69	Ndufa9	Ndufa9 NADH dehydrogenase [ubiquinone] 1 alpha subcomplex	14.2857	11.1111	6.25	14.2857	11.4831	1.64	1.87	1.27	1.61	1.5975	0.0168981	1.77216
Q60931	Vdac3	Vdac3 Voltage-dependent anion-selective channel protein	6.66667	12.5	9.09091	7.69231	8.98747	1.72	1.9	1.41	1.58	1.6525	0.00818208	2.08714
Q99LC3	Ndufa10	Ndufa10 NADH dehydrogenase [ubiquinone] 1 alpha subcomplex	14.2857	14.2857	14.2857	14.2857	14.2857	1.67	1.77	1.38	1.94	1.69	0.00982759	2.00755
Q4LDG0	Slc27a5	Slc27a5 Bile acyl-CoA synthetase	8.33333	9.09091	7.69231	7.14286	8.06485	1.58	1.69	1.42	1.59	1.57	0.00200255	2.69842
Q9DBB8	Dhdh	Dhdh Trans-1,2-dihydrobenzene-1,2-diol dehydrogenase	14.2857	14.2857	14.2857	14.2857	14.2857	1.94	1.98	1.71	1.84	1.8675	0.000724059	3.14023
Q9D379	Ephx1	Ephx1 Epoxide hydrolase 1	11.1111	12.5	5.55556	10	9.79167	1.7	2.06	1.48	1.63	1.7175	0.0100463	1.99799
Q8VCX1	Akr1d1	Akr1d1 3-oxo-5-beta-steroid 4-dehydrogenase	9.09091	5.55556	4.16667	6.66667	6.36995	2.14	2.01	1.82	1.69	1.915	0.00273612	2.56286
P19639	Gstm3	Gstm3 Glutathione S-transferase Mu 3	14.2857	14.2857	14.2857	10	13.2143	2.15	2.33	1.98	1.66	2.03	0.00546486	2.26242
Q8K370	Acad10	Acad10 Acyl-CoA dehydrogenase family member 10	14.2857	14.2857	12.5	14.2857	13.8393	2.26	3.69	1.47	2.72	2.535	0.0453349	1.34357
Q8VCT4	Ces1d	Ces1d Carboxylesterase 1D	8.33333	8.33333	7.14286	7.14286	7.7381	1.75	2.09	1.58	1.84	1.815	0.00461422	2.3359
Q9CQC9	Sar1b	Sar1b GTP-binding protein SAR1b	14.2857	14.2857	14.2857	14.2857	14.2857	2.2	2.72	1.77	2.13	2.205	0.00863374	2.0638
Q8R0Y8	Slc25a42	Slc25a42 Mitochondrial coenzyme A transporter SLC25A42	14.2857	14.2857	14.2857	14.2857	14.2857	2.29	2.49	1.73	1.86	2.0925	0.00877178	2.05691
Q91XE0	Glyat	Glyat Glycine N-acyltransferase	6.66667	5.88235	4.7619	5.26316	5.64352	2.13	2.02	1.45	1.75	1.8375	0.0117369	1.93045
P34914	Ephx2	Ephx2 Bifunctional epoxide hydrolase 2	7.14286	6.66667	5.55556	6.25	6.40377	1.97	1.76	1.35	1.66	1.685	0.0130421	1.88465
P10605	Ctsb	Ctsb Cathepsin B	14.2857	7.14286	14.2857	4.7619	10.119	2.44	2.53	1.94	1.53	2.11	0.0175328	1.75615
Q80W21	Gstm7	Gstm7 Glutathione S-transferase Mu 7	14.2857	14.2857	14.2857	14.2857	14.2857	2.05	2.61	1.89	2.15	2.175	0.00472402	2.32569
P19157	Gstp1	Gstp1 Glutathione S-transferase P 1	7.14286	6.25	6.25	5.55556	6.2996	3.65	3.62	2.75	2.88	3.225	0.00260058	2.58493
Q9DCM2	Gstk1	Gstk1 Glutathione S-transferase kappa 1	14.2857	14.2857	12.5	7.14286	12.0536	2.59	3.53	2.25	2.34	2.6775	0.010589	1.97515
Q9EQ06	Hsd17b11	Hsd17b11 Estradiol 17-beta-dehydrogenase 11	14.2857	14.2857	12.5	10	12.7679	1.86	1.95	1.26	1.51	1.645	0.0272676	1.56435
Q9CPY7	Lap3	Lap3 Cytosol aminopeptidase	9.09091	11.1111	14.2857	7.69231	10.545	2.13	2.12	1.63	1.75	1.9075	0.00576605	2.23912
O89017	Lgmn	Lgmn Legumain	14.2857	12.5	14.2857	14.2857	13.8393	1.82	2.01	1.71	1.3	1.71	0.0178929	1.74732
Q9DBG7	Srpra	Srpra Signal recognition particle receptor subunit alpha	12.5	6.66667	5.88235	14.2857	9.83368	1.81	1.46	1.29	1.46	1.505	0.0190736	1.71957
Q8K1Z0	Coq9	Coq9 Ubiquinone biosynthesis protein COQ9, mitochondria	14.2857	14.2857	14.2857	14.2857	14.2857	4.72	5.14	3.22	1.98	3.765	0.031566	1.50078
O35459	Ech1	Ech1 Delta(3,5)-Delta(2,4)-dienoyl-CoA isomerase, mitoc	14.2857	14.2857	14.2857	14.2857	14.2857	2.91	4.22	2.14	3.21	3.12	0.0160336	1.79497
Q8BM55	Tmem214	Tmem214 Transmembrane protein 214	7.14286	8.33333	14.2857	10	9.94048	1.92	2.23	1.61	1.87	1.9075	0.00566542	2.24677
Q3ULD5	Mccc2	Mccc2 Methylcrotonoyl-CoA carboxylase beta chain, mitoch	14.2857	6.66667	5.55556	3.57143	7.51984	1.9	1.68	1.45	1.5	1.6325	0.00843341	2.074
Q91VA6	Poldip2	Poldip2 Polymerase delta-interacting protein 2	2.77778	10	14.2857	10	9.26587	2.46	2.41	1.56	2.04	2.1175	0.0126424	1.89817
P51658	Hsd17b2	Hsd17b2 Estradiol 17-beta-dehydrogenase 2	9.09091	11.1111	5.88235	8.33333	8.60443	1.86	2.3	1.63	1.74	1.8825	0.00923618	2.03451
P62242	Rps8	Rps8 40S ribosomal protein S8	14.2857	14.2857	11.1111	9.09091	12.1934	1.73	1.83	1.2	1.38	1.535	0.036106	1.44242
Q6P2B1	Tnpo3	Tnpo3 Transportin-3	11.1111	8.33333	6.25	2.94118	7.15891	2.03	2.18	1.57	1.63	1.8525	0.0106884	1.97109
Q9R1P1	Psmb3	Psmb3 Proteasome subunit beta type-3	14.2857	14.2857	14.2857	10	13.2143	3.26	3.85	3.41	3.51	3.5075	0.000272013	3.56541
P56593	Cyp2a12	Cyp2a12 Cytochrome P450 2A12	9.09091	7.69231	7.69231	6.25	7.68138	1.69	1.95	1.43	1.55	1.655	0.00990672	2.00407
P97742	Cpt1a	Cpt1a Carnitine O-palmitoyltransferase 1, liver isoform	11.1111	6.25	7.14286	10	8.62599	2.05	2.28	1.87	1.73	1.9825	0.00370634	2.43105
P46471	Psmc2	Psmc2 26S proteasome regulatory subunit 7	14.2857	12.5	10	12.5	12.3214	1.85	1.63	1.26	1.42	1.54	0.0244074	1.61248
Q01768	Nme2	Nme2 Nucleoside diphosphate kinase B	14.2857	14.2857	14.2857	14.2857	14.2857	3.64	3.84	2.84	2.71	3.2575	0.004102	2.387
Q6Q899	Ddx58	Ddx58 Probable ATP-dependent RNA helicase DDX58	5.55556	10	5	4.7619	6.32937	1.51	1.97	1.15	1.73	1.59	0.0428506	1.36804
P13707	Gpd1	Gpd1 Glycerol-3-phosphate dehydrogenase [NAD(+)], cytop	14.2857	11.1111	7.69231	12.5	11.3973	1.9	1.91	1.44	1.5	1.6875	0.0121443	1.91563
Q64378	Fkbp5	Fkbp5 Peptidyl-prolyl cis-trans isomerase FKBP5	14.2857	14.2857	14.2857	14.2857	14.2857	1.85	1.75	1.36	1.42	1.595	0.0160117	1.79556
Q99K51	Pls3	Pls3 Plastin-3	8.33333	14.2857	5.26316	8.33333	9.05388	1.52	1.53	1.27	1.86	1.545	0.0204412	1.68949
Q8QZR3	Ces2a	Ces2a Pyrethroid hydrolase Ces2a	14.2857	14.2857	14.2857	14.2857	14.2857	1.83	1.68	1.41	1.85	1.6925	0.00644529	2.19076
P23492	Pnp	Pnp Purine nucleoside phosphorylase	7.14286	6.25	3.7037	4.7619	5.46462	1.7	1.73	1.24	1.46	1.5325	0.0188382	1.72496
Q9DBL1	Acadsb	Acadsb Short/branched chain specific acyl-CoA dehydrogena	14.2857	14.2857	14.2857	14.2857	14.2857	2.44	2.64	1.77	2.13	2.245	0.00721989	2.14147
P18572	Bsg	Bsg Basigin	14.2857	3.33333	14.2857	9.09091	10.2489	2.05	2.39	1.39	1.7	1.8825	0.0265936	1.57522
Q64310	Surf4	Surf4 Surfeit locus protein 4	8.33333	12.5	9.09091	14.2857	11.0525	2.44	1.87	1.52	1.75	1.895	0.0196016	1.70771
O08601	Mttp	Mttp Microsomal triglyceride transfer protein large sub	10	6.66667	6.25	5	6.97917	1.6	1.9	1.49	1.68	1.6675	0.00455941	2.34109
P00186	Cyp1a2	Cyp1a2 Cytochrome P450 1A2	14.2857	14.2857	14.2857	12.5	13.8393	1.87	1.99	1.52	1.65	1.7575	0.00563271	2.24928
Q9DCN1	Nudt12	Nudt12 Peroxisomal NADH pyrophosphatase NUDT12	5	7.14286	14.2857	7.14286	8.39286	2.13	2.36	1.65	2.02	2.04	0.00592551	2.22727
Q91V41	Rab14	Rab14 Ras-related protein Rab-14	14.2857	14.2857	14.2857	14.2857	14.2857	2.51	2.88	1.98	2	2.3425	0.00851832	2.06965
O88986	Gcat	Gcat 2-amino-3-ketobutyrate coenzyme A ligase, mitochon	9.09091	14.2857	3.84615	4.7619	7.99617	1.87	1.7	1.36	1.4	1.5825	0.017547	1.7558
Q91WG8	Gne	Gne Bifunctional UDP-N-acetylglucosamine 2-epimerase/N	7.69231	8.33333	7.14286	6.66667	7.45879	1.53	1.69	1.26	1.63	1.5275	0.011546	1.93757
Q99M87	Dnaja3	Dnaja3 DnaJ homolog subfamily A member 3, mitochondrial	6.66667	5.88235	14.2857	9.09091	8.98141	1.88	1.89	1.41	1.49	1.6675	0.0133138	1.8757
O08749	Dld	Dld Dihydrolipoyl dehydrogenase, mitochondrial	3.57143	6.66667	5	6.25	5.37202	1.69	1.67	1.31	1.36	1.5075	0.0148565	1.82808
Q8BH59	Slc25a12	Slc25a12 Calcium-binding mitochondrial carrier protein Aral	5.88235	14.2857	14.2857	12.5	11.7384	1.99	2.05	1.63	1.72	1.8475	0.0036542	2.43721
Q9QY30	Abcb11	Abcb11 Bile salt export pump	6.66667	14.2857	12.5	12.5	11.4881	1.75	1.96	1.44	1.67	1.705	0.00719683	2.14286
P07759	Serpina3k	Serpina3k Serine protease inhibitor A3K	12.5	5.55556	4.54545	5.55556	7.03914	1.88	1.95	1.59	1.62	1.76	0.00357947	2.44618
Q9CZ13	Uqcrc1	Uqcrc1 Cytochrome b-c1 complex subunit 1, mitochondrial	14.2857	14.2857	14.2857	6.25	12.2768	1.93	1.9	1.42	1.37	1.655	0.0224411	1.64896
Q924Y0	Bbox1	Bbox1 Gamma-butyrobetaine dioxygenase	14.2857	14.2857	14.2857	14.2857	14.2857	1.79	1.8	1.43	1.31	1.5825	0.0186981	1.7282
P14576	Srp54	Srp54 Signal recognition particle 54 kDa protein	10	5.88235	10	14.2857	10.042	1.69	1.57	1.48	1.34	1.52	0.00588042	2.23059
Q9CY64	Blvra	Blvra Biliverdin reductase A	12.5	14.2857	14.2857	7.14286	12.0536	2.82	2.28	2.81	2.34	2.5625	0.00175501	2.75572
Q6P5F9	Xpo1	Xpo1 Exportin-1	7.14286	12.5	11.1111	10	10.1885	1.68	2.13	1.71	1.6	1.78	0.0072128	2.1419
Q9R0P5	Dstn	Dstn Destrin	14.2857	6.66667	12.5	4.16667	9.40476	1.7	2.25	1.51	1.79	1.8125	0.014021	1.85322
Q80XL6	Acad11	Acad11 Acyl-CoA dehydrogenase family member 11	14.2857	14.2857	14.2857	9.09091	12.987	1.7	1.86	1.46	1.49	1.6275	0.0068772	2.16259
P55096	Abcd3	Abcd3 ATP-binding cassette sub-family D member 3	14.2857	14.2857	12.5	8.33333	12.3512	2.75	2.73	2.13	1.96	2.3925	0.00640124	2.19374
P62196	Psmc5	Psmc5 26S proteasome regulatory subunit 8	14.2857	14.2857	14.2857	14.2857	14.2857	1.91	1.96	1.3	1.27	1.61	0.0476913	1.32156
P50431	Shmt1	Shmt1 Serine hydroxymethyltransferase, cytosolic	5.55556	7.14286	7.14286	8.33333	7.04365	2.29	2.17	1.73	1.98	2.0425	0.00338035	2.47104
Q61586	Gpam	Gpam Glycerol-3-phosphate acyltransferase 1, mitochondr	10	14.2857	9.09091	14.2857	11.9156	2.17	2.12	1.59	1.35	1.8075	0.0277562	1.55664
P12382	Pfkl	Pfkl ATP-dependent 6-phosphofructokinase, liver type	12.5	6.25	4.16667	7.14286	7.51488	1.5	2	1.25	1.77	1.63	0.0305012	1.51568
Q99LC5	Etfa	Etfa Electron transfer flavoprotein subunit alpha, mito	14.2857	14.2857	11.1111	10	12.4206	1.65	1.72	1.31	1.5	1.545	0.00925844	2.03346
P28063	Psmb8	Psmb8 Proteasome subunit beta type-8	14.2857	14.2857	14.2857	14.2857	14.2857	2.17	2.94	1.75	2.23	2.2725	0.0141449	1.8494
Q99KK7	Dpp3	Dpp3 Dipeptidyl peptidase 3	14.2857	14.2857	14.2857	8.33333	12.7976	2.24	2.35	1.74	1.82	2.0375	0.00634199	2.19777
Q91X83	Mat1a	Mat1a S-adenosylmethionine synthase isoform type-1	6.25	6.66667	5.55556	6.25	6.18056	2.19	2.04	1.63	1.93	1.9475	0.00408168	2.38916
Q5U5V2	Hykk	Hykk Hydroxylysine kinase	14.2857	12.5	12.5	14.2857	13.3929	1.76	1.83	1.42	1.79	1.7	0.00507852	2.29426
Q9D6M3	Slc25a22	Slc25a22 Mitochondrial glutamate carrier 1	14.2857	14.2857	14.2857	12.5	13.8393	2.22	2.44	1.58	1.76	2	0.0152168	1.81768
Q9QXF8	Gnmt	Gnmt Glycine N-methyltransferase	7.14286	8.33333	8.33333	6.25	7.51488	1.8	1.91	1.56	1.78	1.7625	0.00189585	2.7222
P62075	Timm13	Timm13 Mitochondrial import inner membrane translocase su	14.2857	6.66667	14.2857	14.2857	12.381	2.2	2.18	1.63	1.75	1.94	0.00766512	2.11548
P11725	Otc	Otc Ornithine carbamoyltransferase, mitochondrial	7.69231	7.14286	5.88235	6.25	6.74188	1.67	1.88	1.33	1.68	1.64	0.0111969	1.9509
Q8R4H7	Nags	Nags N-acetylglutamate synthase, mitochondrial	14.2857	11.1111	5.88235	14.2857	11.3912	1.75	2.37	1.5	2.04	1.915	0.016462	1.78352
P28665	Mug1	Mug1 Murinoglobulin-1	8.33333	10	10	6.25	8.64583	2.1	2.25	1.86	1.86	2.0175	0.00179168	2.74674
Q8VDW0	Ddx39a	Ddx39a ATP-dependent RNA helicase DDX39A	9.09091	0.952381	8.33333	6.66667	6.26082	1.76	1.75	1.37	1.5	1.595	0.00849506	2.07083
P36552	Cpox	Cpox Oxygen-dependent coproporphyrinogen-III oxidase, m	8.33333	12.5	12.5	14.2857	11.9048	2.13	2.85	2.1	2.25	2.3325	0.00474182	2.32405
Q8C2Q3	Rbm14	Rbm14 RNA-binding protein 14	14.2857	14.2857	5.55556	12.5	11.6567	1.71	2.08	1.82	1.5	1.7775	0.00758973	2.11977
P17563	Selenbp1	Selenbp1 Methanethiol oxidase	6.66667	6.66667	6.25	6.66667	6.5625	1.97	2.19	1.8	1.87	1.9575	0.00149948	2.82406
P99026	Psmb4	Psmb4 Proteasome subunit beta type-4	14.2857	14.2857	14.2857	14.2857	14.2857	2.9	3.31	2.23	1.84	2.57	0.0175956	1.7546
P70296	Pebp1	Pebp1 Phosphatidylethanolamine-binding protein 1	14.2857	2.32558	10	2.5641	7.29385	2.24	2.54	1.71	1.58	2.0175	0.0202644	1.69327
Q3TXS7	Psmd1	Psmd1 26S proteasome non-ATPase regulatory subunit 1	14.2857	10	5.26316	14.2857	10.9586	1.66	1.92	1.53	1.54	1.6625	0.00531095	2.27483
P58710	Gulo	Gulo L-gulonolactone oxidase	8.33333	5.55556	8.33333	7.14286	7.34127	1.51	1.68	1.48	1.66	1.5825	0.00144453	2.84027
P62334	Psmc6	Psmc6 26S proteasome regulatory subunit 10B	14.2857	12.5	9.09091	10	11.4692	2.25	1.84	1.48	1.5	1.7675	0.0239464	1.62076
P16460	Ass1	Ass1 Argininosuccinate synthase	14.2857	14.2857	14.2857	14.2857	14.2857	1.69	1.75	1.25	1.34	1.5075	0.0267428	1.57279
Q8BP40	Acp6	Acp6 Lysophosphatidic acid phosphatase type 6	4.34783	14.2857	14.2857	14.2857	11.8012	2.68	2.68	1.84	1.58	2.195	0.0247414	1.60658
Q60759	Gcdh	Gcdh Glutaryl-CoA dehydrogenase, mitochondrial	14.2857	14.2857	14.2857	12.5	13.8393	2.13	2.29	1.62	1.73	1.9425	0.0096702	2.01456
P62192	Psmc1	Psmc1 26S proteasome regulatory subunit 4	14.2857	12.5	10	9.09091	11.4692	1.94	1.81	1.48	1.71	1.735	0.00479193	2.31949
Q8BTY1	Kyat1	Kyat1 Kynurenine--oxoglutarate transaminase 1	14.2857	14.2857	14.2857	14.2857	14.2857	3.16	1.89	2.02	1.95	2.255	0.0255189	1.59314
Q8QZY2	Glyctk	Glyctk Glycerate kinase	14.2857	14.2857	14.2857	14.2857	14.2857	1.91	1.84	1.43	1.38	1.64	0.0184534	1.73392
Q99L04	Dhrs1	Dhrs1 Dehydrogenase/reductase SDR family member 1	14.2857	14.2857	14.2857	14.2857	14.2857	3.43	3.47	2.66	2.34	2.975	0.00597949	2.22334
O09173	Hgd	Hgd Homogentisate 1,2-dioxygenase	7.14286	6.66667	6.25	6.25	6.57738	2.34	2.38	1.77	1.85	2.085	0.0065333	2.18487
Q9DBG1	Cyp27a1	Cyp27a1 Sterol 26-hydroxylase, mitochondrial	14.2857	14.2857	14.2857	14.2857	14.2857	1.85	2.09	1.52	1.57	1.7575	0.0106191	1.97391
P61979	Hnrnpk	Hnrnpk Heterogeneous nuclear ribonucleoprotein K	8.33333	9.09091	7.14286	4.54545	7.27814	1.77	2.26	1.53	1.73	1.8225	0.0130645	1.88391
P37040	Por	Por NADPH--cytochrome P450 reductase	8.33333	6.25	6.25	3.7037	6.13426	1.6	1.72	1.2	1.5	1.505	0.0199767	1.69948
Q99L13	Hibadh	Hibadh 3-hydroxyisobutyrate dehydrogenase, mitochondrial	4.7619	10	2.63158	5.26316	5.66416	1.73	1.93	1.27	1.71	1.66	0.0177802	1.75006
Q8BH95	Echs1	Echs1 Enoyl-CoA hydratase, mitochondrial	7.14286	5.55556	5	5.55556	5.81349	2.34	2.52	1.61	1.82	2.0725	0.0152913	1.81555
O70435	Psma3	Psma3 Proteasome subunit alpha type-3	14.2857	14.2857	14.2857	14.2857	14.2857	3.42	3.98	2.83	2.55	3.195	0.00625034	2.2041
Q91YQ5	Rpn1	Rpn1 Dolichyl-diphosphooligosaccharide--protein glycosy	14.2857	12.5	10	14.2857	12.7679	1.67	1.84	1.35	1.63	1.6225	0.00874177	2.0584
Q9ET01	Pygl	Pygl Glycogen phosphorylase, liver form	12.5	12.5	10	10	11.25	2.08	2.4	1.84	2.27	2.1475	0.00253097	2.59671
P68368	Tuba4a	Tuba4a Tubulin alpha-4A chain	14.2857	14.2857	14.2857	12.5	13.8393	1.84	1.88	1.51	1.55	1.695	0.00542947	2.26524
Q9CZS1	Aldh1b1	Aldh1b1 Aldehyde dehydrogenase X, mitochondrial	14.2857	8.33333	6.25	6.25	8.77976	2.22	2.58	1.95	1.83	2.145	0.00628244	2.20187
Q9D9V3	Echdc1	Echdc1 Ethylmalonyl-CoA decarboxylase	8.33333	7.69231	14.2857	7.69231	9.50092	2.25	2.38	1.67	1.36	1.915	0.0320489	1.49419
P60843	Eif4a1	Eif4a1 Eukaryotic initiation factor 4A-I	14.2857	14.2857	14.2857	12.5	13.8393	1.55	1.79	1.31	1.61	1.565	0.0107073	1.97032
Q91VA0	Acsm1	Acsm1 Acyl-coenzyme A synthetase ACSM1, mitochondrial	7.69231	5.88235	6.66667	6.25	6.62283	1.61	1.7	1.24	1.56	1.5275	0.0133248	1.87534
O35465	Fkbp8	Fkbp8 Peptidyl-prolyl cis-trans isomerase FKBP8	12.5	14.2857	7.69231	14.2857	12.1909	1.4	1.98	1.45	1.72	1.6375	0.0176523	1.7532
P70404	Idh3g	Idh3g Isocitrate dehydrogenase [NAD] subunit gamma 1, mi	12.5	14.2857	14.2857	14.2857	13.8393	1.95	1.41	1.4	1.29	1.5125	0.0407945	1.3894
P18242	Ctsd	Ctsd Cathepsin D	14.2857	7.14286	14.2857	14.2857	12.5	1.72	1.64	1.36	1.66	1.595	0.00505893	2.29594
Q8BWQ1	Ugt2a3	Ugt2a3 UDP-glucuronosyltransferase 2A3	14.2857	14.2857	11.1111	14.2857	13.4921	1.68	1.73	1.26	1.4	1.5175	0.0192781	1.71494
Q9CPQ8	Atp5l	Atp5l ATP synthase subunit g, mitochondrial	14.2857	14.2857	14.2857	14.2857	14.2857	2.34	2.86	1.87	1.75	2.205	0.0175257	1.75633
Q8BHN3	Ganab	Ganab Neutral alpha-glucosidase AB	7.14286	14.2857	2.43902	6.25	7.5294	1.32	1.87	1.93	1.48	1.65	0.0220659	1.65628
Q8CG76	Akr7a2	Akr7a2 Aflatoxin B1 aldehyde reductase member 2	14.2857	14.2857	12.5	14.2857	13.8393	3.2	3.43	2.36	2.33	2.83	0.00757875	2.1204
P50285	Fmo1	Fmo1 Dimethylaniline monooxygenase [N-oxide-forming] 1	8.33333	8.33333	10	6.66667	8.33333	1.61	1.81	1.19	1.75	1.59	0.0243015	1.61437
Q8JZZ0	Ugt3a2	Ugt3a2 UDP-glucuronosyltransferase 3A2	14.2857	14.2857	14.2857	14.2857	14.2857	1.67	2.11	1.54	1.58	1.725	0.011671	1.93289
Q9DBG6	Rpn2	Rpn2 Dolichyl-diphosphooligosaccharide--protein glycosy	14.2857	14.2857	14.2857	14.2857	14.2857	1.83	1.84	1.31	1.56	1.635	0.0151478	1.81965
Q8K183	Pdxk	Pdxk Pyridoxal kinase	7.14286	5.26316	11.1111	8.33333	7.96261	3.5	2.75	2.49	2.37	2.7775	0.00596102	2.22468
P24456	Cyp2d10	Cyp2d10 Cytochrome P450 2D10	14.2857	14.2857	14.2857	12.5	13.8393	2.14	2.41	1.7	1.88	2.0325	0.00688216	2.16228
P48776	Tdo2	Tdo2 Tryptophan 2,3-dioxygenase	14.2857	14.2857	14.2857	14.2857	14.2857	1.91	2	1.4	1.64	1.7375	0.0123131	1.90963
P97371	Psme1	Psme1 Proteasome activator complex subunit 1	4.54545	7.14286	4.34783	5	5.25903	1.68	1.63	1.23	1.71	1.5625	0.0152259	1.81742
G3X982	Aox3	Aox3 Aldehyde oxidase 3	7.69231	5.55556	8.33333	5.88235	6.86589	1.6	1.65	1.44	1.68	1.5925	0.00157226	2.80348
Q9QYF1	Rdh11	Rdh11 Retinol dehydrogenase 11	14.2857	9.09091	8.33333	6.66667	9.59416	1.76	2.23	1.46	1.7	1.7875	0.0163768	1.78577
Q05421	Cyp2e1	Cyp2e1 Cytochrome P450 2E1	7.69231	9.09091	7.14286	7.14286	7.76723	1.63	2.09	1.46	1.68	1.715	0.0127545	1.89434
Q9Z1N5	Ddx39b	Ddx39b Spliceosome RNA helicase Ddx39b	11.1111	14.2857	4.16667	6.66667	9.05754	1.76	1.75	1.27	1.48	1.565	0.0172415	1.76343
Q9D8U8	Snx5	Snx5 Sorting nexin-5	14.2857	4.16667	3.44828	12.5	8.60016	1.75	1.88	1.42	1.62	1.6675	0.00649083	2.1877
Q8K3K7	Agpat2	Agpat2 1-acyl-sn-glycerol-3-phosphate acyltransferase bet	14.2857	14.2857	4	12.5	11.2679	2.02	2.35	1.73	1.87	1.9925	0.00498949	2.30194
Q922D8	Mthfd1	Mthfd1 C-1-tetrahydrofolate synthase, cytoplasmic	8.33333	7.69231	7.14286	4.7619	6.9826	1.75	1.62	1.36	1.47	1.55	0.00757634	2.12054
P35278	Rab5c	Rab5c Ras-related protein Rab-5C	14.2857	11.1111	14.2857	14.2857	13.4921	2.16	2.58	1.74	1.94	2.105	0.00870299	2.06033
Q9R112	Sqor	Sqor Sulfide:quinone oxidoreductase, mitochondrial	14.2857	12.5	9.09091	9.09091	11.2419	2.13	2.12	1.46	1.6	1.8275	0.0176842	1.75242
Q9WUZ9	Entpd5	Entpd5 Ectonucleoside triphosphate diphosphohydrolase 5	14.2857	14.2857	14.2857	12.5	13.8393	2.15	2.13	1.56	1.76	1.9	0.00834707	2.07847
P14094	Atp1b1	Atp1b1 Sodium/potassium-transporting ATPase subunit beta-	6.25	5	5	12.5	7.1875	2.03	2.12	1.3	1.75	1.8	0.0225808	1.64626
Q91YM4	Tbrg4	Tbrg4 FAST kinase domain-containing protein 4	14.2857	14.2857	8.33333	12.5	12.3512	1.94	2.07	1.55	1.82	1.845	0.00467937	2.32981
Q8VC30	Tkfc	Tkfc Triokinase/FMN cyclase	14.2857	14.2857	14.2857	8.33333	12.7976	1.64	1.84	1.37	1.54	1.5975	0.00890967	2.05014
Q9DB29	Iah1	Iah1 Isoamyl acetate-hydrolyzing esterase 1 homolog	5.55556	6.25	6.66667	14.2857	8.18948	3	2.21	1.75	2.18	2.285	0.0159672	1.79677
Q9R013	Ctsf	Ctsf Cathepsin F	14.2857	14.2857	11.1111	14.2857	13.4921	2.64	2.54	1.64	1.59	2.1025	0.0298356	1.52526
Q8CCJ3	Ufl1	Ufl1 E3 UFM1-protein ligase 1	5.55556	6.25	10	7.69231	7.37447	1.95	2.2	1.52	1.77	1.86	0.00931862	2.03065
Q64458	Cyp2c29	Cyp2c29 Cytochrome P450 2C29	9.09091	6.66667	6.25	7.14286	7.28761	1.65	2.1	1.54	1.85	1.785	0.00779794	2.10802
E9Q414	Apob	Apob Apolipoprotein B-100	4	14.2857	14.2857	10	10.6429	1.93	1.89	1.63	1.57	1.755	0.00363264	2.43978
Q63886	Ugt1a1	Ugt1a1 UDP-glucuronosyltransferase 1-1	14.2857	14.2857	14.2857	11.1111	13.4921	1.48	1.72	1.31	1.58	1.5225	0.00902588	2.04451
Q8BGC4	Zadh2	Zadh2 Prostaglandin reductase-3	14.2857	14.2857	14.2857	7.14286	12.5	1.77	1.98	1.09	1.76	1.65	0.0437229	1.35929
Q9QYG0	Ndrg2	Ndrg2 Protein NDRG2	14.2857	14.2857	14.2857	8.33333	12.7976	2.05	2.32	1.75	1.77	1.9725	0.00546253	2.26261
Q8VCU1	Ces3b	Ces3b Carboxylesterase 3B	14.2857	14.2857	14.2857	9.09091	12.987	1.73	1.87	1.38	1.55	1.6325	0.00957954	2.01866
Q9D2R0	Aacs	Aacs Acetoacetyl-CoA synthetase	14.2857	14.2857	9.09091	5.88235	10.8862	2.03	2.16	1.68	1.38	1.8125	0.0191938	1.71684
O35857	Timm44	Timm44 Mitochondrial import inner membrane translocase su	7.14286	14.2857	14.2857	12.5	12.0536	1.92	2.03	1.5	1.59	1.76	0.00944027	2.02502
Q8CIE6	Copa	Copa Coatomer subunit alpha	12.5	7.14286	3.0303	14.2857	9.23972	1.44	1.66	1.3	1.6	1.5	0.00863113	2.06393
O35969	Gamt	Gamt Guanidinoacetate N-methyltransferase	14.2857	14.2857	9.09091	7.14286	11.2013	2.05	2.64	1.58	1.44	1.9275	0.0417533	1.37931
Q62186	Ssr4	Ssr4 Translocon-associated protein subunit delta	14.2857	14.2857	12.5	14.2857	13.8393	2.35	2.22	1.76	1.54	1.9675	0.0147645	1.83078
P16331	Pah	Pah Phenylalanine-4-hydroxylase	11.1111	10	10	12.5	10.9028	1.7	1.59	1.3	1.41	1.5	0.0113386	1.94544
Q9DBJ1	Pgam1	Pgam1 Phosphoglycerate mutase 1	11.1111	8.33333	5.88235	9.09091	8.60443	2.4	2.36	1.64	1.58	1.995	0.0209051	1.67975
Q63932	Map2k2	Map2k2 Dual specificity mitogen-activated protein kinase	14.2857	14.2857	14.2857	14.2857	14.2857	1.69	1.71	1.47	1.35	1.555	0.00788029	2.10346
P70195	Psmb7	Psmb7 Proteasome subunit beta type-7	14.2857	14.2857	14.2857	14.2857	14.2857	2.86	2.98	1.96	1.58	2.345	0.0292313	1.53415
Q9JJL3	Slco1b2	Slco1b2 Solute carrier organic anion transporter family me	12.5	7.14286	8.33333	5	8.24405	2.17	1.76	1.3	1.59	1.705	0.0303549	1.51777
Q925I1	Atad3	Atad3 ATPase family AAA domain-containing protein 3	14.2857	14.2857	14.2857	14.2857	14.2857	1.93	1.87	1.33	1.38	1.6275	0.0285998	1.54364
Q9WTQ8	Timm23	Timm23 Mitochondrial import inner membrane translocase su	4.54545	14.2857	6.66667	5.88235	7.84505	2.36	2.24	1.58	1.82	2	0.0118008	1.92809
Q91VS7	Mgst1	Mgst1 Microsomal glutathione S-transferase 1	14.2857	11.1111	7.69231	6.25	9.83478	1.76	2.08	1.38	1.63	1.7125	0.0163508	1.78646
O55022	Pgrmc1	Pgrmc1 Membrane-associated progesterone receptor componen	14.2857	12.5	11.1111	8.33333	11.5575	2.18	2.23	1.63	1.79	1.9575	0.00734135	2.13422
Q61990	Pcbp2	Pcbp2 Poly(rC)-binding protein 2	10	14.2857	8.33333	8.33333	10.2381	1.78	1.81	1.38	1.68	1.6625	0.00664792	2.17731
Q91X77	Cyp2c50	Cyp2c50 Cytochrome P450 2C50	8.33333	7.69231	6.25	6.66667	7.23558	1.94	2.41	1.64	1.82	1.9525	0.010245	1.98949
Q8BVI4	Qdpr	Qdpr Dihydropteridine reductase	5.55556	7.14286	4.7619	4.34783	5.45204	2.19	2.09	1.74	1.8	1.955	0.0031675	2.49928
P30999	Ctnnd1	Ctnnd1 Catenin delta-1	14.2857	14.2857	3.33333	12.5	11.1012	1.54	2.07	1.65	1.25	1.6275	0.034447	1.46285
P26150	Hsd3b3	Hsd3b3 3 beta-hydroxysteroid dehydrogenase/Delta 5-- 4-is	14.2857	14.2857	14.2857	11.1111	13.4921	2.09	2.12	1.6	1.6	1.8525	0.00999158	2.00037
Q9JHI5	Ivd	Ivd Isovaleryl-CoA dehydrogenase, mitochondrial	7.14286	8.33333	5	4.16667	6.16071	1.9	2.23	1.55	1.65	1.8325	0.0118741	1.9254
P56391	Cox6b1	Cox6b1 Cytochrome c oxidase subunit 6B1	14.2857	14.2857	14.2857	14.2857	14.2857	1.87	1.47	1.18	1.5	1.505	0.0375482	1.42541
Q9WVJ2	Psmd13	Psmd13 26S proteasome non-ATPase regulatory subunit 13	14.2857	12.5	10	8.33333	11.2798	2.01	1.93	1.68	1.86	1.87	0.00113943	2.94331
P13745	Gsta1	Gsta1 Glutathione S-transferase A1	14.2857	14.2857	14.2857	12.5	13.8393	2.57	2.64	1.68	1.79	2.17	0.0189466	1.72247
Q9QXX4	Slc25a13	Slc25a13 Calcium-binding mitochondrial carrier protein Aral	14.2857	14.2857	12.5	10	12.7679	1.85	1.9	1.53	1.52	1.7	0.00625907	2.20349
Q8C5H8	Nadk2	Nadk2 NAD kinase 2, mitochondrial	14.2857	14.2857	14.2857	7.14286	12.5	2.25	2.34	1.78	1.7	2.0175	0.00816228	2.08819
Q61102	Abcb7	Abcb7 ATP-binding cassette sub-family B member 7, mitoch	14.2857	14.2857	14.2857	14.2857	14.2857	1.72	1.82	1.44	1.51	1.6225	0.00594798	2.22563
O88685	Psmc3	Psmc3 26S proteasome regulatory subunit 6A	14.2857	14.2857	6.66667	9.09091	11.0823	1.82	1.96	1.4	1.66	1.71	0.00967606	2.0143
Q9EQC1	Hsd3b7	Hsd3b7 3 beta-hydroxysteroid dehydrogenase type 7	14.2857	3.125	14.2857	14.2857	11.4955	1.73	1.75	1.51	1.9	1.7225	0.00290349	2.53708
Q9R1S7	Abcc6	Abcc6 Multidrug resistance-associated protein 6	12.5	14.2857	14.2857	5.55556	11.6567	1.66	1.73	1.53	1.62	1.635	0.000616432	3.21012
Q3UNZ8	Cryzl2	Cryzl2 Quinone oxidoreductase-like protein 2	14.2857	14.2857	14.2857	14.2857	14.2857	2.36	2.09	2.15	1.64	2.06	0.0059935	2.22232
Q63880	Ces3a	Ces3a Carboxylesterase 3A	14.2857	14.2857	14.2857	14.2857	14.2857	1.65	1.77	1.38	1.6	1.6	0.00518916	2.2849
Q91WU0	Ces1f	Ces1f Carboxylesterase 1F	7.69231	6.66667	6.66667	3.7037	6.18234	2.21	2.14	1.87	1.9	2.03	0.00121586	2.91512
Q9JM62	Reep6	Reep6 Receptor expression-enhancing protein 6	7.69231	6.66667	6.66667	6.25	6.81891	2.03	2.1	1.68	1.69	1.875	0.00421461	2.37524
Q925N2	Sfxn2	Sfxn2 Sideroflexin-2	10	8.33333	14.2857	5	9.40476	1.98	2.09	1.56	1.55	1.795	0.0109048	1.96238
Q80W54	Zmpste24	Zmpste24 CAAX prenyl protease 1 homolog	14.2857	8.33333	14.2857	11.1111	12.004	2.04	2.18	1.46	1.73	1.8525	0.0131689	1.88045
P61205	Arf3	Arf3 ADP-ribosylation factor 3	14.2857	14.2857	14.2857	12.5	13.8393	2.06	2.36	1.74	1.72	1.97	0.00772499	2.1121
Q03265	Atp5f1a	Atp5f1a ATP synthase subunit alpha, mitochondrial	14.2857	14.2857	14.2857	14.2857	14.2857	1.76	1.85	1.42	1.44	1.6175	0.0111395	1.95313
Q920E5	Fdps	Fdps Farnesyl pyrophosphate synthase	8.33333	10	14.2857	8.33333	10.2381	2.04	2.28	1.65	1.96	1.9825	0.00480638	2.31818
Q8JZU2	Slc25a1	Slc25a1 Tricarboxylate transport protein, mitochondrial	14.2857	14.2857	14.2857	14.2857	14.2857	2.37	2.74	1.75	1.85	2.1775	0.0146969	1.83277
P61750	Arf4	Arf4 ADP-ribosylation factor 4	14.2857	14.2857	14.2857	12.5	13.8393	2.08	2.36	1.8	1.34	1.895	0.0259895	1.5852
P08226	Apoe	Apoe Apolipoprotein E	14.2857	14.2857	14.2857	14.2857	14.2857	1.94	2.2	1.56	1.52	1.805	0.0156947	1.80425
Q8K441	Abca6	Abca6 ATP-binding cassette sub-family A member 6	4	10	4.7619	6.25	6.25298	1.9	1.77	1.38	1.25	1.575	0.0338977	1.46983
Q64516	Gk	Gk Glycerol kinase	14.2857	12.5	8.33333	10	11.2798	2.02	1.7	1.42	1.64	1.695	0.0112054	1.95057
Q9EPK7	Xpo7	Xpo7 Exportin-7	14.2857	7.14286	14.2857	14.2857	12.5	1.78	1.87	1.57	1.8	1.755	0.00134673	2.87072
P16858	Gapdh	Gapdh Glyceraldehyde-3-phosphate dehydrogenase	14.2857	14.2857	14.2857	11.1111	13.4921	2.09	2.06	1.54	1.64	1.8325	0.00982204	2.0078
Q9CXN7	Pbld2	Pbld2 Phenazine biosynthesis-like domain-containing prot	4.16667	3.22581	11.1111	3.125	5.40715	1.91	1.75	1.57	1.62	1.7125	0.00256868	2.59029
Q8BFR5	Tufm	Tufm Elongation factor Tu, mitochondrial	14.2857	14.2857	12.5	8.33333	12.3512	1.64	1.69	1.33	1.49	1.5375	0.00701558	2.15394
P09103	P4hb	P4hb Protein disulfide-isomerase	6.25	6.66667	5	2.12766	5.01108	1.63	1.73	1.39	1.25	1.5	0.0197959	1.70343
Q9CW42	44986	Marc1 Mitochondrial amidoxime-reducing component 1	10	7.69231	8.33333	6.25	8.06891	1.73	1.85	1.47	1.49	1.635	0.00640202	2.19368
P33267	Cyp2f2	Cyp2f2 Cytochrome P450 2F2	14.2857	11.1111	8.33333	7.69231	10.3556	1.73	2.15	1.5	1.53	1.7275	0.0166679	1.77812
Q91YP0	L2hgdh	L2hgdh L-2-hydroxyglutarate dehydrogenase, mitochondrial	14.2857	4.34783	12.5	3.0303	8.54096	2.02	2.32	1.58	3.42	2.335	0.042365	1.37299
Q8R050	Gspt1	Gspt1 Eukaryotic peptide chain release factor GTP-bindin	12.5	14.2857	14.2857	14.2857	13.8393	5.49	5.26	4.04	2.7	4.3725	0.0134299	1.87193
Q9Z2V4	Pck1	Pck1 Phosphoenolpyruvate carboxykinase, cytosolic [GTP]	14.2857	11.1111	9.09091	10	11.1219	1.97	1.84	1.51	1.52	1.71	0.00869994	2.06048
P50172	Hsd11b1	Hsd11b1 Corticosteroid 11-beta-dehydrogenase isozyme 1	14.2857	14.2857	14.2857	9.09091	12.987	2.08	3.03	1.83	2.02	2.24	0.0191396	1.71807
Q9WUR2	Eci2	Eci2 Enoyl-CoA delta isomerase 2, mitochondrial	14.2857	7.14286	14.2857	8.33333	11.0119	2.06	2.34	1.42	1.66	1.87	0.0239181	1.62127
Q9Z0X1	Aifm1	Aifm1 Apoptosis-inducing factor 1, mitochondrial	14.2857	12.5	6.66667	8.33333	10.4464	1.69	1.82	1.31	1.59	1.6025	0.0114507	1.94117
P48774	Gstm5	Gstm5 Glutathione S-transferase Mu 5	14.2857	14.2857	14.2857	14.2857	14.2857	2.29	2.59	1.86	2.2	2.235	0.00376913	2.42376
Q3UPL0	Sec31a	Sec31a Protein transport protein Sec31A	7.69231	9.09091	5.55556	5	6.83469	1.56	1.76	1.25	1.47	1.51	0.0169891	1.76983
P63038	Hspd1	Hspd1 60 kDa heat shock protein, mitochondrial	12.5	11.1111	8.33333	5.55556	9.375	1.77	1.83	1.48	1.61	1.6725	0.00343026	2.46467
P15532	Nme1	Nme1 Nucleoside diphosphate kinase A	14.2857	14.2857	14.2857	14.2857	14.2857	3.44	3.82	2.9	2.52	3.17	0.0048144	2.31746
P53986	Slc16a1	Slc16a1 Monocarboxylate transporter 1	14.2857	6.25	14.2857	12.5	11.8304	2.15	1.98	1.74	1.64	1.8775	0.00473151	2.325
P51150	Rab7a	Rab7a Ras-related protein Rab-7a	6.25	14.2857	11.1111	8.33333	9.99504	2.33	2.46	1.81	2.18	2.195	0.00341382	2.46676
Q9R0H0	Acox1	Acox1 Peroxisomal acyl-coenzyme A oxidase 1	14.2857	14.2857	14.2857	12.5	13.8393	1.8	1.94	1.47	1.6	1.7025	0.00667781	2.17537
Q9QZW0	Atp11c	Atp11c Phospholipid-transporting ATPase 11C	12.5	5.88235	4.34783	4.54545	6.81891	1.75	1.37	1.38	1.6	1.525	0.0106343	1.97329
P10126	Eef1a1	Eef1a1 Elongation factor 1-alpha 1	14.2857	14.2857	12.5	9.09091	12.5406	1.82	1.85	1.47	1.46	1.65	0.00895595	2.04789
Q9CXI0	Coq5	Coq5 2-methoxy-6-polyprenyl-1,4-benzoquinol methylase,	7.69231	8.33333	14.2857	14.2857	11.1493	2.06	2.09	1.6	1.44	1.7975	0.0165056	1.78237
Q9CWF2	Tubb2b	Tubb2b Tubulin beta-2B chain	14.2857	14.2857	14.2857	12.5	13.8393	2.15	2.03	1.56	1.65	1.8475	0.00965925	2.01506
Q3THS6	Mat2a	Mat2a S-adenosylmethionine synthase isoform type-2	10	6.66667	10	12.5	9.79167	1.77	2.12	1.75	2.03	1.9175	0.00220468	2.65665
Q3TCH7	Cul4a	Cul4a Cullin-4A	14.2857	12.5	14.2857	11.1111	13.0456	1.74	1.81	1.38	1.18	1.5275	0.0385501	1.41398
Q9QZD8	Slc25a10	Slc25a10 Mitochondrial dicarboxylate carrier	14.2857	14.2857	14.2857	12.5	13.8393	2.51	2.46	1.8	1.65	2.105	0.0155368	1.80864
P29341	Pabpc1	Pabpc1 Polyadenylate-binding protein 1	6.25	7.14286	10	11.1111	8.62599	1.88	1.91	1.36	1.64	1.6975	0.0120587	1.9187
P68033	Actc1	Actc1 Actin, alpha cardiac muscle 1	14.2857	12.5	12.5	11.1111	12.5992	1.73	1.68	1.33	1.36	1.525	0.0152331	1.81721
O55143	Atp2a2	Atp2a2 Sarcoplasmic/endoplasmic reticulum calcium ATPase	8.33333	14.2857	10	9.09091	10.4275	1.8	1.66	1.43	1.49	1.595	0.00577003	2.23882
Q922Q1	44987	Marc2 Mitochondrial amidoxime reducing component 2	6.66667	5.88235	4	3.57143	5.03011	1.62	1.94	1.5	1.75	1.7025	0.00499128	2.30179
Q8BWP5	Ttpa	Ttpa Alpha-tocopherol transfer protein	7.14286	8.33333	4.34783	6.66667	6.62267	1.7	2.15	1.53	1.49	1.7175	0.0177466	1.75089
P21981	Tgm2	Tgm2 Protein-glutamine gamma-glutamyltransferase 2	9.09091	7.14286	3.0303	5.88235	6.28661	1.48	1.92	1.42	1.62	1.61	0.0120072	1.92056
Q9DBA8	Amdhd1	Amdhd1 Probable imidazolonepropionase	5.55556	5.55556	6.25	5.88235	5.81087	2.16	1.77	1.66	1.78	1.8425	0.00453473	2.34345
Q91X52	Dcxr	Dcxr L-xylulose reductase	12.5	14.2857	12.5	10	12.3214	1.69	1.64	1.3	1.43	1.515	0.0109746	1.95961
Q8K2C9	Hacd3	Hacd3 Very-long-chain (3R)-3-hydroxyacyl-CoA dehydratase	8.33333	5	6.66667	7.14286	6.78571	2.01	1.73	1.47	1.59	1.7	0.00916634	2.0378
Q60766	Irgm1	Irgm1 Immunity-related GTPase family M protein 1	12.5	10	8.33333	8.33333	9.79167	1.96	2.36	1.96	1.79	2.0175	0.00352763	2.45252
P50544	Acadvl	Acadvl Very long-chain specific acyl-CoA dehydrogenase, m	12.5	10	7.14286	10	9.91071	1.67	1.91	1.57	2.15	1.825	0.00786471	2.10432
P45952	Acadm	Acadm Medium-chain specific acyl-CoA dehydrogenase, mito	14.2857	12.5	10	11.1111	11.9742	2.42	2.37	1.8	1.92	2.1275	0.00553298	2.25704
Q91WL5	Cyp4a12a	Cyp4a12a Cytochrome P450 4A12A	7.14286	5	5.88235	8.33333	6.58964	1.49	1.78	1.21	1.67	1.5375	0.0228736	1.64067
Q9D0F3	Lman1	Lman1 Protein ERGIC-53	7.69231	9.09091	5.26316	14.2857	9.08302	2.01	1.77	1.27	1.46	1.6275	0.0314058	1.50299
Q64176	Ces1e	Ces1e Carboxylesterase 1E	10	11.1111	10	2.63158	8.43567	2.21	2.25	1.96	2.06	2.12	0.000470373	3.32756
Q7TMM9	Tubb2a	Tubb2a Tubulin beta-2A chain	14.2857	14.2857	14.2857	12.5	13.8393	2.12	2.02	1.54	1.64	1.83	0.00988943	2.00483
O08914	Faah	Faah Fatty-acid amide hydrolase 1	5	14.2857	6.66667	4.54545	7.62446	1.72	2.31	1.55	1.94	1.88	0.0126828	1.89678
Q921G7	Etfdh	Etfdh Electron transfer flavoprotein-ubiquinone oxidored	7.69231	6.25	5.55556	6.25	6.43697	1.82	1.74	1.52	1.65	1.6825	0.00179009	2.74712
Q6PA06	Atl2	Atl2 Atlastin-2	14.2857	14.2857	14.2857	14.2857	14.2857	1.77	1.94	1.3	1.63	1.66	0.0166039	1.77979
Q8CC86	Naprt	Naprt Nicotinate phosphoribosyltransferase	14.2857	14.2857	10	9.09091	11.9156	1.98	2.08	1.48	1.62	1.79	0.0116718	1.93286
P60335	Pcbp1	Pcbp1 Poly(rC)-binding protein 1	7.14286	6.25	5.55556	5.26316	6.05289	1.75	1.89	1.47	1.7	1.7025	0.00400937	2.39692
Q9Z2U1	Psma5	Psma5 Proteasome subunit alpha type-5	14.2857	14.2857	14.2857	3.84615	11.6758	3.21	3.1	2.84	2.12	2.8175	0.00507387	2.29466
Q9DBM2	Ehhadh	Ehhadh Peroxisomal bifunctional enzyme	6.66667	7.14286	6.25	5.55556	6.40377	1.85	1.97	1.62	1.75	1.7975	0.00173029	2.76188
Q9DBG5	Plin3	Plin3 Perilipin-3	14.2857	14.2857	7.69231	9.09091	11.3387	2.33	2.9	1.79	2.28	2.325	0.0100313	1.99864
P55264	Adk	Adk Adenosine kinase	7.69231	9.09091	5.55556	5.88235	7.05528	2.32	2.68	1.69	2.07	2.19	0.0106613	1.97219
Q9D5J6	Shpk	Shpk Sedoheptulokinase	11.1111	14.2857	11.1111	12.5	12.252	3.31	3.59	3.06	3.13	3.2725	0.00030738	3.51232
Q60930	Vdac2	Vdac2 Voltage-dependent anion-selective channel protein	8.33333	14.2857	6.66667	8.33333	9.40476	2.65	2.44	2.11	2.38	2.395	0.00109323	2.96129
Q99L20	Gstt3	Gstt3 Glutathione S-transferase theta-3	11.1111	14.2857	11.1111	10	11.627	2.58	2.41	1.84	1.73	2.14	0.0121195	1.91652
Q9DB20	Atp5o	Atp5o ATP synthase subunit O, mitochondrial	10	6.25	4.7619	3.44828	6.11505	1.87	1.71	1.25	1.33	1.54	0.0360702	1.44285
P05213	Tuba1b	Tuba1b Tubulin alpha-1B chain	14.2857	14.2857	14.2857	12.5	13.8393	1.86	1.89	1.52	1.48	1.6875	0.00799745	2.09705
O88587	Comt	Comt Catechol O-methyltransferase	9.09091	9.09091	7.14286	6.25	7.89367	2.28	2.52	1.77	1.88	2.1125	0.0078143	2.10711
O55234	Psmb5	Psmb5 Proteasome subunit beta type-5	14.2857	14.2857	8.33333	14.2857	12.7976	2.73	3.09	1.92	2.17	2.4775	0.0114187	1.94238
Q99PG0	Aadac	Aadac Arylacetamide deacetylase	8.33333	8.33333	7.69231	4.54545	7.22611	1.77	1.98	1.51	1.75	1.7525	0.00434	2.36251
P06728	Apoa4	Apoa4 Apolipoprotein A-IV	6.66667	14.2857	8.33333	14.2857	10.8929	1.94	2.21	1.76	1.66	1.8925	0.00510932	2.29164
Q9QXD6	Fbp1	Fbp1 Fructose-1,6-bisphosphatase 1	5.26316	5.55556	5	4.34783	5.04163	1.93	1.92	1.5	1.81	1.79	0.00427854	2.3687
P00329	Adh1	Adh1 Alcohol dehydrogenase 1	6.25	6.25	5	5.55556	5.76389	1.84	1.83	1.35	1.67	1.6725	0.00980639	2.00849
P40936	Inmt	Inmt Indolethylamine N-methyltransferase	14.2857	14.2857	11.1111	10	12.4206	1.89	1.88	1.36	1.46	1.6475	0.0185382	1.73193
Q06890	Clu	Clu Clusterin	5	14.2857	14.2857	12.5	11.5179	1.8	2.36	1.52	1.57	1.8125	0.0242831	1.6147
Q9CWK8	Snx2	Snx2 Sorting nexin-2	14.2857	14.2857	14.2857	14.2857	14.2857	2.12	2.24	1.64	1.53	1.8825	0.0150236	1.82323
P42125	Eci1	Eci1 Enoyl-CoA delta isomerase 1, mitochondrial	5	10	7.69231	5.55556	7.06197	2.54	2.74	1.94	1.93	2.2875	0.00844441	2.07343
Q68FF9	Srd5a1	Srd5a1 3-oxo-5-alpha-steroid 4-dehydrogenase 1	14.2857	11.1111	12.5	3.84615	10.4357	2.86	2.22	1.66	1.97	2.1775	0.0190534	1.72003
P63094	Gnas	Gnas Guanine nucleotide-binding protein G(s) subunit al	14.2857	4.7619	8.33333	9.09091	9.11797	1.86	1.84	1.43	1.65	1.695	0.00614668	2.21136
O35386	Phyh	Phyh Phytanoyl-CoA dioxygenase, peroxisomal	4.54545	5.55556	5.55556	4.7619	5.10462	1.85	2.25	1.58	1.84	1.88	0.00784932	2.10517
Q07417	Acads	Acads Short-chain specific acyl-CoA dehydrogenase, mitoc	7.69231	7.14286	6.25	5.88235	6.74188	2.31	2.17	1.62	1.79	1.9725	0.0090755	2.04213
Q9CZN7	Shmt2	Shmt2 Serine hydroxymethyltransferase, mitochondrial	14.2857	9.09091	9.09091	6.66667	9.78355	2.39	2.16	1.58	1.78	1.9775	0.0127683	1.89387
P13439	Umps	Umps Uridine 5-monophosphate synthase	12.5	14.2857	1.5625	14.2857	10.6585	1.67	2.04	1.3	1.66	1.6675	0.0215214	1.66713
Q8BWT1	Acaa2	Acaa2 3-ketoacyl-CoA thiolase, mitochondrial	9.09091	7.14286	5.88235	5.55556	6.91792	2.01	1.86	1.4	1.42	1.6725	0.0224662	1.64847
P18760	Cfl1	Cfl1 Cofilin-1	7.69231	12.5	5.55556	2.94118	7.17226	1.77	2.25	1.56	1.47	1.7625	0.0220786	1.65603
O88533	Ddc	Ddc Aromatic-L-amino-acid decarboxylase	14.2857	8.33333	8.33333	6.25	9.3006	1.66	1.86	1.33	1.55	1.6	0.0122682	1.91122
O88962	Cyp8b1	Cyp8b1 7-alpha-hydroxycholest-4-en-3-one 12-alpha-hydroxy	14.2857	11.1111	11.1111	9.09091	11.3997	2.36	2.35	1.65	1.76	2.03	0.0121334	1.91602
P54869	Hmgcs2	Hmgcs2 Hydroxymethylglutaryl-CoA synthase, mitochondrial	12.5	11.1111	9.09091	7.14286	9.96122	2.33	2.12	1.72	1.61	1.945	0.0112496	1.94886
Q9D2G2	Dlst	Dlst Dihydrolipoyllysine-residue succinyltransferase co	5.55556	5.26316	5.26316	5	5.27047	1.98	1.64	1.3	1.35	1.5675	0.0361473	1.44192
Q9R1P3	Psmb2	Psmb2 Proteasome subunit beta type-2	14.2857	14.2857	14.2857	14.2857	14.2857	2.98	3.95	2.67	2.41	3.0025	0.00949994	2.02228
P52430	Pon1	Pon1 Serum paraoxonase/arylesterase 1	5.88235	6.25	7.14286	5.55556	6.20769	2.09	2.03	1.79	1.83	1.935	0.00105443	2.97698
Q9D1A2	Cndp2	Cndp2 Cytosolic non-specific dipeptidase	14.2857	14.2857	14.2857	2.77778	11.4087	1.71	1.64	1.35	1.36	1.515	0.0117806	1.92883
Q8JZR0	Acsl5	Acsl5 Long-chain-fatty-acid--CoA ligase 5	14.2857	12.5	9.09091	7.14286	10.7549	1.81	1.94	1.46	1.59	1.7	0.00741176	2.13008
P46425	Gstp2	Gstp2 Glutathione S-transferase P 2	8.33333	6.25	6.25	5.55556	6.59722	3.59	3.62	2.73	2.83	3.1925	0.00274251	2.56185
P62267	Rps23	Rps23 40S ribosomal protein S23	10	10	7.69231	6.25	8.48558	1.65	1.8	1.27	1.28	1.5	0.0332095	1.47874
O88531	Ppt1	Ppt1 Palmitoyl-protein thioesterase 1	14.2857	14.2857	14.2857	14.2857	14.2857	2.14	2.3	1.54	1.7	1.92	0.014327	1.84385
P42227	Stat3	Stat3 Signal transducer and activator of transcription 3	6.25	14.2857	11.1111	9.09091	10.1844	1.81	2.18	1.45	1.66	1.775	0.0150857	1.82143
Q6R0H7	Gnas	Gnas Guanine nucleotide-binding protein G(s) subunit al	14.2857	4.7619	8.33333	9.09091	9.11797	1.98	1.84	1.43	1.65	1.725	0.00895322	2.04802
P53994	Rab2a	Rab2a Ras-related protein Rab-2A	10	14.2857	14.2857	14.2857	13.2143	2.46	2.73	1.88	1.82	2.2225	0.0118411	1.92661
P15105	Glul	Glul Glutamine synthetase	11.1111	10	9.09091	5.88235	9.02109	2.08	1.99	1.69	1.56	1.83	0.00659778	2.1806
P43883	Plin2	Plin2 Perilipin-2	12.5	14.2857	6.25	14.2857	11.8304	2.02	2.25	1.52	1.94	1.9325	0.00877293	2.05686
Q9CYH2	Fam213a	Fam213a Redox-regulatory protein FAM213A	14.2857	14.2857	14.2857	14.2857	14.2857	2.17	2.33	1.51	1.57	1.895	0.0230713	1.63693
O35660	Gstm6	Gstm6 Glutathione S-transferase Mu 6	14.2857	14.2857	14.2857	14.2857	14.2857	2.53	2.97	1.98	3.04	2.63	0.00686493	2.16336
P68373	Tuba1c	Tuba1c Tubulin alpha-1C chain	14.2857	14.2857	14.2857	14.2857	14.2857	1.88	1.89	1.51	1.53	1.7025	0.0068976	2.1613
P52792	Gck	Gck Glucokinase	14.2857	14.2857	14.2857	12.5	13.8393	1.75	1.75	1.27	1.46	1.5575	0.0178464	1.74845
Q63836	Selenbp2	Selenbp2 Selenium-binding protein 2	6.66667	7.14286	6.66667	6.66667	6.78571	1.96	2.21	1.8	1.88	1.9625	0.00167626	2.77566
Q76MZ3	Ppp2r1a	Ppp2r1a Serine/threonine-protein phosphatase 2A 65 kDa reg	12.5	14.2857	14.2857	5.88235	11.7384	1.5	1.83	1.55	1.61	1.6225	0.00335154	2.47476
Q9QYC7	Ggcx	Ggcx Vitamin K-dependent gamma-carboxylase	11.1111	5.88235	9.09091	8.33333	8.60443	1.63	2	1.42	1.35	1.6	0.0260905	1.58352
Q9DBH5	Lman2	Lman2 Vesicular integral-membrane protein VIP36	6.66667	7.14286	6.66667	6.66667	6.78571	1.71	2.16	1.28	1.66	1.7025	0.0299531	1.52356
Q791V5	Mtch2	Mtch2 Mitochondrial carrier homolog 2	7.69231	6.25	7.14286	5.26316	6.58708	1.96	2.38	1.66	2.13	2.0325	0.00642338	2.19224
Q8VEM8	Slc25a3	Slc25a3 Phosphate carrier protein, mitochondrial	14.2857	14.2857	14.2857	12.5	13.8393	2.37	1.98	1.54	1.63	1.88	0.0186634	1.72901
Q91W64	Cyp2c70	Cyp2c70 Cytochrome P450 2C70	7.14286	8.33333	2.5	6.25	6.05655	1.87	2.18	1.46	1.81	1.83	0.0111191	1.95393
Q71RI9	Kyat3	Kyat3 Kynurenine--oxoglutarate transaminase 3	7.14286	9.09091	5.88235	5	6.77903	2.13	2.02	1.68	1.64	1.8675	0.00574483	2.24072
Q8C0C7	Farsa	Farsa Phenylalanine--tRNA ligase alpha subunit	7.14286	12.5	14.2857	14.2857	12.0536	1.86	2.5	1.46	1.71	1.8825	0.0283835	1.54693
Q8R0F9	Sec14l4	Sec14l4 SEC14-like protein 4	7.14286	8.33333	5.55556	6.25	6.82044	2.35	1.84	1.42	1.83	1.86	0.0202844	1.69284
Q9CQC6	Bzw1	Bzw1 Basic leucine zipper and W2 domain-containing prot	14.2857	14.2857	5	14.2857	11.9643	2.03	2.01	1.42	1.6	1.765	0.0150621	1.82211
P63260	Actg1	Actg1 Actin, cytoplasmic 2	14.2857	14.2857	14.2857	14.2857	14.2857	1.75	1.8	1.3	1.47	1.58	0.0162238	1.78985
Q64471	Gstt1	Gstt1 Glutathione S-transferase theta-1	11.1111	10	7.69231	6.25	8.76335	2.19	2.49	2.09	1.85	2.155	0.00317867	2.49775
Q9CR67	Tmem33	Tmem33 Transmembrane protein 33	8.33333	14.2857	8.33333	11.1111	10.5159	2.09	2.38	1.77	1.96	2.05	0.00380212	2.41997
P62983	Rps27a	Rps27a Ubiquitin-40S ribosomal protein S27a	12.5	11.1111	6.66667	3.84615	8.53098	1.73	1.73	1.4	1.47	1.5825	0.00665321	2.17697
Q9CY27	Tecr	Tecr Very-long-chain enoyl-CoA reductase	14.2857	10	14.2857	8.33333	11.7262	1.88	1.63	1.31	1.44	1.565	0.0197547	1.70433
P49429	Hpd	Hpd 4-hydroxyphenylpyruvate dioxygenase	14.2857	14.2857	12.5	10	12.7679	2.71	2.68	2.39	2.65	2.6075	0.00020946	3.6789
Q99MZ7	Pecr	Pecr Peroxisomal trans-2-enoyl-CoA reductase	12.5	14.2857	14.2857	10	12.7679	1.98	2.2	1.47	1.34	1.7475	0.035365	1.45143
Q8QZS1	Hibch	Hibch 3-hydroxyisobutyryl-CoA hydrolase, mitochondrial	7.14286	6.25	6.66667	5	6.26488	2.71	1.94	1.67	1.54	1.965	0.0346568	1.46021
Q01405	Sec23a	Sec23a Protein transport protein Sec23A	14.2857	14.2857	11.1111	9.09091	12.1934	1.45	1.75	1.25	1.71	1.54	0.0192859	1.71476
O70503	Hsd17b12	Hsd17b12 Very-long-chain 3-oxoacyl-CoA reductase	10	14.2857	11.1111	5.55556	10.2381	2.03	2.04	1.6	1.64	1.8275	0.00626265	2.20324
Q3UZZ6	Sult1d1	Sult1d1 Sulfotransferase 1 family member D1	9.09091	6.66667	5.88235	9.09091	7.68271	2.07	1.75	1.38	1.88	1.77	0.0132043	1.87928
A2AQ07	Tubb1	Tubb1 Tubulin beta-1 chain	14.2857	14.2857	12.5	14.2857	13.8393	2.12	2.03	1.57	1.61	1.8325	0.00978768	2.00932
O88736	Hsd17b7	Hsd17b7 3-keto-steroid reductase	4.34783	7.14286	4.16667	9.09091	6.18706	1.73	2.95	1.79	1.85	2.08	0.0340198	1.46827
Q924D0	Rtn4ip1	Rtn4ip1 Reticulon-4-interacting protein 1, mitochondrial	12.5	14.2857	11.1111	11.1111	12.252	2.38	2.71	2.06	2.21	2.34	0.00239851	2.62006
Q9EQH3	Vps35	Vps35 Vacuolar protein sorting-associated protein 35	14.2857	10	10	5.55556	9.96032	1.21	1.75	1.57	1.49	1.505	0.0205586	1.68701
P54775	Psmc4	Psmc4 26S proteasome regulatory subunit 6B	14.2857	14.2857	14.2857	14.2857	14.2857	1.81	1.8	1.46	1.33	1.6	0.0158578	1.79976
Q9QUM9	Psma6	Psma6 Proteasome subunit alpha type-6	14.2857	14.2857	12.5	14.2857	13.8393	2.81	3.09	2.29	2.06	2.5625	0.00698647	2.15574
Q99JY0	Hadhb	Hadhb Trifunctional enzyme subunit beta, mitochondrial	7.69231	5.88235	6.25	7.69231	6.87924	1.92	1.6	1.18	1.53	1.5575	0.0349298	1.4568
O08807	Prdx4	Prdx4 Peroxiredoxin-4	5.26316	5.88235	5.88235	3.84615	5.2185	1.86	2.67	1.83	2.35	2.1775	0.0101783	1.99232
Q8VC28	Akr1c13	Akr1c13 Aldo-keto reductase family 1 member C13	14.2857	12.5	10	12.5	12.3214	2.5	2.67	1.93	2.42	2.38	0.00320657	2.49396
Q9CR62	Slc25a11	Slc25a11 Mitochondrial 2-oxoglutarate/malate carrier protei	14.2857	14.2857	14.2857	14.2857	14.2857	2.1	2.4	1.63	1.63	1.94	0.0156551	1.80534
P47199	Cryz	Cryz Quinone oxidoreductase	8.33333	5.55556	4.54545	5	5.85859	2.56	2.14	1.81	1.72	2.0575	0.0114913	1.93963
Q9D051	Pdhb	Pdhb Pyruvate dehydrogenase E1 component subunit beta,	14.2857	12.5	14.2857	11.1111	13.0456	1.82	1.62	1.28	1.54	1.565	0.0149357	1.82578
P04919	Slc4a1	Slc4a1 Band 3 anion transport protein	12.5	14.2857	14.2857	14.2857	13.8393	1.85	1.79	1.45	1.73	1.705	0.00412142	2.38495
P62855	Rps26	Rps26 40S ribosomal protein S26	14.2857	14.2857	8.33333	8.33333	11.3095	1.37	1.96	1.39	1.48	1.55	0.028676	1.54248
P70168	Kpnb1	Kpnb1 Importin subunit beta-1	9.09091	10	14.2857	14.2857	11.9156	1.56	1.74	1.34	1.54	1.545	0.00689342	2.16156
P10630	Eif4a2	Eif4a2 Eukaryotic initiation factor 4A-II	14.2857	14.2857	14.2857	9.09091	12.987	1.55	1.72	1.37	1.6	1.56	0.00454503	2.34246
Q8BG05	Hnrnpa3	Hnrnpa3 Heterogeneous nuclear ribonucleoprotein A3	14.2857	12.5	8.33333	6.25	10.3423	1.58	2.17	1.33	2.17	1.8125	0.0315431	1.5011
Q8BVE3	Atp6v1h	Atp6v1h V-type proton ATPase subunit H	14.2857	14.2857	14.2857	11.1111	13.4921	1.74	1.93	1.62	1.41	1.675	0.00847601	2.07181
O09061	Psmb1	Psmb1 Proteasome subunit beta type-1	14.2857	12.5	14.2857	4.16667	11.3095	2.94	2.36	2.57	2.64	2.6275	0.000866066	3.06245
Q6XVG2	Cyp2c54	Cyp2c54 Cytochrome P450 2C54	7.69231	10	5.55556	6.66667	7.47863	1.84	2.17	1.51	1.82	1.835	0.00847809	2.0717
P57776	Eef1d	Eef1d Elongation factor 1-delta	14.2857	14.2857	8.33333	11.1111	12.004	2.04	2.11	2.02	1.61	1.945	0.00361468	2.44193
P12710	Fabp1	Fabp1 Fatty acid-binding protein, liver	9.09091	9.09091	7.14286	8.33333	8.4145	3.64	3.44	2.56	3.36	3.25	0.00249068	2.60368
P24472	Gsta4	Gsta4 Glutathione S-transferase A4	14.2857	14.2857	14.2857	14.2857	14.2857	2.75	3.44	1.89	1.7	2.445	0.0370705	1.43097
Q62452	Ugt1a9	Ugt1a9 UDP-glucuronosyltransferase 1-9	14.2857	14.2857	14.2857	10	13.2143	1.52	1.77	1.27	1.51	1.5175	0.0148248	1.82901
Q9DCX2	Atp5h	Atp5h ATP synthase subunit d, mitochondrial	14.2857	14.2857	9.09091	2.85714	10.1299	2.08	2.25	1.68	1.42	1.8575	0.0199066	1.701
Q91VC3	Eif4a3	Eif4a3 Eukaryotic initiation factor 4A-III	14.2857	12.5	8.33333	14.2857	12.3512	1.78	1.81	1.37	1.42	1.595	0.0143777	1.84231
P10649	Gstm1	Gstm1 Glutathione S-transferase Mu 1	14.2857	14.2857	14.2857	14.2857	14.2857	2.25	2.76	1.97	2.8	2.445	0.00561346	2.25077
Q64105	Spr	Spr Sepiapterin reductase	8.33333	8.33333	5.26316	5	6.73246	3.27	2.69	1.88	1.81	2.4125	0.0270922	1.56715
O70152	Dpm1	Dpm1 Dolichol-phosphate mannosyltransferase subunit 1	14.2857	14.2857	14.2857	14.2857	14.2857	1.81	2.27	1.69	1.8	1.8925	0.00615369	2.21086
Q8BGA8	Acsm5	Acsm5 Acyl-coenzyme A synthetase ACSM5, mitochondrial	10	9.09091	14.2857	11.1111	11.1219	1.95	1.79	1.48	1.85	1.7675	0.00477706	2.32084
Q8VDK1	Nit1	Nit1 Deaminated glutathione amidase	14.2857	14.2857	10	9.09091	11.9156	3.55	3.19	1.91	2.44	2.7725	0.0171644	1.76537
Q8VBZ3	Clptm1	Clptm1 Cleft lip and palate transmembrane protein 1 homol	14.2857	14.2857	14.2857	8.33333	12.7976	2.15	1.63	1.46	1.46	1.675	0.0257038	1.59
P56657	Cyp2c40	Cyp2c40 Cytochrome P450 2C40	7.69231	10	6.66667	8.33333	8.17308	1.7	2.11	1.42	1.71	1.735	0.0139742	1.85467
P62702	Rps4x	Rps4x 40S ribosomal protein S4, X isoform	10	14.2857	9.09091	6.25	9.90666	1.51	1.83	1.36	1.3	1.5	0.0243508	1.61349
Q9DAR7	Dcps	Dcps m7GpppX diphosphatase	14.2857	3.0303	14.2857	14.2857	11.4719	2.23	3.65	2.17	1.9	2.4875	0.0325649	1.48725
Q91WG0	Ces2c	Ces2c Acylcarnitine hydrolase	14.2857	14.2857	14.2857	14.2857	14.2857	3.26	3.12	2.53	2.4	2.8275	0.00332319	2.47845
Q9Z0M5	Lipa	Lipa Lysosomal acid lipase/cholesteryl ester hydrolase	14.2857	14.2857	14.2857	14.2857	14.2857	1.92	2.42	1.55	1.62	1.8775	0.0213004	1.67161
Q9DD20	Mettl7b	Mettl7b Methyltransferase-like protein 7B	14.2857	14.2857	9.09091	9.09091	11.6883	1.69	1.84	1.35	1.56	1.61	0.00984149	2.00694
P47962	Rpl5	Rpl5 60S ribosomal protein L5	8.33333	3.84615	6.66667	4	5.71154	1.41	1.86	1.3	1.5	1.5175	0.023614	1.62683
Q9DCN2	Cyb5r3	Cyb5r3 NADH-cytochrome b5 reductase 3	14.2857	14.2857	10	7.69231	11.5659	1.98	2.37	1.62	1.88	1.9625	0.00850638	2.07025
Q8BMS1	Hadha	Hadha Trifunctional enzyme subunit alpha, mitochondrial	7.69231	6.66667	6.25	7.69231	7.07532	1.9	1.64	1.38	1.42	1.585	0.016327	1.78709
Q8BH00	Aldh8a1	Aldh8a1 Aldehyde dehydrogenase family 8 member A1	8.33333	7.69231	6.66667	8.33333	7.75641	2.14	2.3	1.82	1.82	2.02	0.00341969	2.46601
Q9QXK3	Copg2	Copg2 Coatomer subunit gamma-2	4.54545	14.2857	10	4	8.20779	1.62	1.83	1.56	1.55	1.64	0.0022466	2.64847
Q07076	Anxa7	Anxa7 Annexin A7	14.2857	14.2857	8.33333	10	11.7262	2.12	2.34	1.42	2.4	2.07	0.0176213	1.75396
Q61598	Gdi2	Gdi2 Rab GDP dissociation inhibitor beta	11.1111	6.66667	4.16667	14.2857	9.05754	1.85	1.7	1.18	1.73	1.615	0.0255988	1.59178
Q99LB2	Dhrs4	Dhrs4 Dehydrogenase/reductase SDR family member 4	14.2857	14.2857	5.55556	4	9.53175	2.14	2.34	1.72	1.8	2	0.0062926	2.20117
Q9QXY9	Pex3	Pex3 Peroxisomal biogenesis factor 3	4	8.33333	5.26316	12.5	7.52412	2.45	1.93	1.46	2.12	1.99	0.0173243	1.76134
P35700	Prdx1	Prdx1 Peroxiredoxin-1	4.7619	6.66667	5.55556	4.7619	5.43651	2.49	2.53	2.15	2.55	2.43	0.000619962	3.20763
