# Supplementary material for: Chemoproteomics identifies STAT3 as a key target of baicalin in ameliorating liver fibrosis
Source: Natl Sci Rev. 2026 Feb 16;13(8):nwag093. doi: 10.1093/nsr/nwag093 (PMC13131217; doi:10.1093/nsr/nwag093)
Supplement: nwag093_Supplemental_Files [file nwag093_supplemental_files.zip › Dataset S2.xlsx]

## Sheet: Cover Page
Dataset S2: The list of specific baicalin-binding proteins identified in LX-2 cell lysates. “Ruv” represent the ratio between +UV vs -UV and “Rcomp” represent the ratio between with vs without native baicalin competition

## Sheet: Targets
			RUV				Rcomp
UniprotID	gene name	description	Replicate1	Replicate2	Replicate3	RUV_average	Replicate1	Replicate2	Replicate3	Rcomp_average	pvalue_Rcomp	-lg(p-value)
Q9BSJ8	ESYT1	ESYT1 Extended synaptotagmin-1	5.88235	7.69231	9.09091	7.55519	1.88	1.67	1.92	1.82333	0.00875131	2.05793
P09651	HNRNPA1	HNRNPA1 Heterogeneous nuclear ribonucleoprotein A1	5.55556	6.25	6.66667	6.15741	1.66	1.49	1.77	1.64	0.0158116	1.80102
Q15631	TSN	TSN Translin	14.2857	12.5	14.2857	13.6905	1.6	1.58	1.56	1.58	0.000396118	3.40218
Q16706	MAN2A1	MAN2A1 Alpha-mannosidase 2	14.2857	14.2857	5.88235	11.4846	2.45	1.74	1.94	2.04333	0.038678	1.41254
Q9UID3	VPS51	VPS51 Vacuolar protein sorting-associated protein 51 hom	10	5.55556	14.2857	9.94709	2.25	1.75	1.95	1.98333	0.0211429	1.67484
P41252	IARS	IARS Isoleucine--tRNA ligase, cytoplasmic	12.5	9.09091	14.2857	11.9589	1.64	1.42	1.5	1.52	0.0149442	1.82553
Q86VP6	CAND1	CAND1 Cullin-associated NEDD8-dissociated protein 1	12.5	9.09091	10	10.5303	1.6	1.56	1.61	1.59	0.000669632	3.17416
O43865	AHCYL1	AHCYL1 Putative adenosylhomocysteinase 2	8.33333	6.66667	14.2857	9.7619	1.56	1.56	1.73	1.61667	0.00833865	2.0789
P05388	RPLP0	RPLP0 60S acidic ribosomal protein P0	5.55556	5.88235	7.14286	6.19359	1.58	1.58	1.83	1.66333	0.0154184	1.81196
O43292	GPAA1	GPAA1 Glycosylphosphatidylinositol anchor attachment 1 p	14.2857	14.2857	14.2857	14.2857	1.8	1.73	1.67	1.73333	0.00261368	2.58275
P04150	NR3C1	NR3C1 Glucocorticoid receptor	14.2857	14.2857	14.2857	14.2857	2.06	1.99	2.55	2.2	0.0208784	1.6803
P30460	HLA-B	HLA-B HLA class I histocompatibility antigen, B-8 alpha	10	12.5	10	10.8333	1.98	1.86	1.98	1.94	0.00180587	2.74331
P50990	CCT8	CCT8 T-complex protein 1 subunit theta	10	7.69231	11.1111	9.60114	1.66	1.58	1.76	1.66667	0.00604475	2.21862
P14868	DARS	DARS Aspartate--tRNA ligase, cytoplasmic	14.2857	6.25	6.25	8.92857	1.64	1.36	1.61	1.53667	0.0262789	1.58039
P29992	GNA11	GNA11 Guanine nucleotide-binding protein subunit alpha-1	14.2857	10	12.5	12.2619	1.87	1.9	2.23	2	0.0130404	1.88471
Q15392	DHCR24	DHCR24 Delta(24)-sterol reductase	12.5	12.5	14.2857	13.0952	2.04	1.82	2.12	1.99333	0.00805442	2.09397
Q6P3X3	TTC27	TTC27 Tetratricopeptide repeat protein 27	12.5	14.2857	14.2857	13.6905	1.73	2.21	2.36	2.1	0.0285626	1.5442
Q07812	BAX	BAX Apoptosis regulator BAX	14.2857	5	9.09091	9.45887	1.62	1.57	1.78	1.65667	0.00917416	2.03743
P0CG08	GPR89B	GPR89B Golgi pH regulator B	14.2857	6.25	14.2857	11.6071	1.98	1.83	2.17	1.99333	0.00966614	2.01475
O75533	SF3B1	SF3B1 Splicing factor 3B subunit 1	9.09091	7.14286	10	8.74459	1.6	1.47	1.54	1.53667	0.00486379	2.31303
O75947	ATP5H	ATP5H ATP synthase subunit d, mitochondrial	11.1111	11.1111	14.2857	12.1693	2.47	1.92	2.33	2.24	0.0172545	1.7631
Q63HN8	RNF213	RNF213 E3 ubiquitin-protein ligase RNF213	14.2857	12.5	6.66667	11.1508	2.02	1.56	1.69	1.75667	0.0312141	1.50565
P51148	RAB5C	RAB5C Ras-related protein Rab-5C	14.2857	14.2857	14.2857	14.2857	1.98	1.99	2.39	2.12	0.0142261	1.84692
Q9UNM6	PSMD13	PSMD13 26S proteasome non-ATPase regulatory subunit 13	7.69231	14.2857	14.2857	12.0879	1.69	1.63	1.7	1.67333	0.00105216	2.97792
Q9NVH1	DNAJC11	DNAJC11 DnaJ homolog subfamily C member 11	8.33333	14.2857	14.2857	12.3016	1.92	1.66	2.17	1.91667	0.0248411	1.60483
Q99832	CCT7	CCT7 T-complex protein 1 subunit eta	11.1111	8.33333	12.5	10.6481	1.77	1.59	1.87	1.74333	0.0119289	1.9234
Q15813	TBCE	TBCE Tubulin-specific chaperone E	14.2857	11.1111	14.2857	13.2275	2.5	2.42	2.47	2.46333	0.000254157	3.5949
Q99460	PSMD1	PSMD1 26S proteasome non-ATPase regulatory subunit 1	14.2857	14.2857	14.2857	14.2857	1.88	1.71	1.96	1.85	0.0074364	2.12864
P49591	SARS	SARS Serine--tRNA ligase, cytoplasmic	14.2857	10	12.5	12.2619	1.51	1.51	1.95	1.65667	0.046438	1.33313
Q9NTI5	PDS5B	PDS5B Sister chromatid cohesion protein PDS5 homolog B	14.2857	14.2857	14.2857	14.2857	1.64	1.52	1.65	1.60333	0.00475811	2.32257
Q6NUQ4	TMEM214	TMEM214 Transmembrane protein 214	9.09091	14.2857	14.2857	12.5541	2.04	1.81	2.04	1.96333	0.00627419	2.20244
P49585	PCYT1A	PCYT1A Choline-phosphate cytidylyltransferase A	14.2857	14.2857	14.2857	14.2857	1.7	1.53	1.96	1.73	0.0281054	1.55121
Q12931	TRAP1	TRAP1 Heat shock protein 75 kDa, mitochondrial	11.1111	12.5	14.2857	12.6323	1.73	1.7	1.68	1.70333	0.000426492	3.37009
Q8NBX0	SCCPDH	SCCPDH Saccharopine dehydrogenase-like oxidoreductase	14.2857	5.55556	14.2857	11.3757	2.22	2.03	1.72	1.99	0.0209849	1.67809
P51149	RAB7A	RAB7A Ras-related protein Rab-7a	14.2857	8.33333	11.1111	11.2434	1.92	1.89	2.18	1.99667	0.00842685	2.07433
P11413	G6PD	G6PD Glucose-6-phosphate 1-dehydrogenase	14.2857	14.2857	14.2857	14.2857	2.01	1.73	2.19	1.97667	0.0182643	1.7384
P04181	OAT	OAT Ornithine aminotransferase, mitochondrial	14.2857	14.2857	14.2857	14.2857	1.64	1.42	1.57	1.54333	0.0139666	1.85491
Q9BZX2	UCK2	UCK2 Uridine-cytidine kinase 2	14.2857	9.09091	14.2857	12.5541	2.03	1.6	1.89	1.84	0.0219767	1.65804
P42704	LRPPRC	LRPPRC Leucine-rich PPR motif-containing protein, mitocho	12.5	14.2857	14.2857	13.6905	1.62	1.56	1.73	1.63667	0.00605729	2.21772
Q9NXE4	SMPD4	SMPD4 Sphingomyelin phosphodiesterase 4	7.69231	6.66667	14.2857	9.54823	2.12	1.8	1.92	1.94667	0.00958083	2.0186
Q9NXF1	TEX10	TEX10 Testis-expressed sequence 10 protein	8.33333	6.25	14.2857	9.62302	1.53	1.68	2.02	1.74333	0.035986	1.44387
Q9Y5P6	GMPPB	GMPPB Mannose-1-phosphate guanyltransferase beta	14.2857	14.2857	14.2857	14.2857	2.4	2.74	3.17	2.77	0.0154758	1.81035
P51692	STAT5B	STAT5B Signal transducer and activator of transcription 5	10	11.1111	14.2857	11.7989	1.53	1.62	1.52	1.55667	0.00324705	2.48851
P05198	EIF2S1	EIF2S1 Eukaryotic translation initiation factor 2 subunit	12.5	10	12.5	11.6667	1.67	1.5	1.64	1.60333	0.00745524	2.12754
O60763	USO1	USO1 General vesicular transport factor p115	9.09091	14.2857	14.2857	12.5541	1.73	1.81	1.79	1.77667	0.000956463	3.01933
P05026	ATP1B1	ATP1B1 Sodium/potassium-transporting ATPase subunit beta-	14.2857	8.33333	14.2857	12.3016	2.55	2.14	2.27	2.32	0.00829404	2.08123
Q9H9E3	COG4	COG4 Conserved oligomeric Golgi complex subunit 4	6.66667	14.2857	14.2857	11.746	2.25	1.56	1.91	1.90667	0.0450319	1.34648
O96005	CLPTM1	CLPTM1 Cleft lip and palate transmembrane protein 1	12.5	12.5	14.2857	13.0952	1.81	1.79	1.91	1.83667	0.00196243	2.70721
O94906	PRPF6	PRPF6 Pre-mRNA-processing factor 6	9.09091	6.66667	8.33333	8.0303	1.7	1.73	1.87	1.76667	0.00463674	2.33379
P84077	ARF1	ARF1 ADP-ribosylation factor 1	14.2857	10	8.33333	10.873	1.73	1.53	1.85	1.70333	0.0171578	1.76554
P08195	SLC3A2	SLC3A2 4F2 cell-surface antigen heavy chain	12.5	8.33333	10	10.2778	1.72	1.84	1.44	1.66667	0.0301769	1.52033
P43686	PSMC4	PSMC4 26S protease regulatory subunit 6B	12.5	14.2857	14.2857	13.6905	1.9	1.72	2	1.87333	0.00868456	2.06125
Q9UMX0	UBQLN1	UBQLN1 Ubiquilin-1	14.2857	14.2857	14.2857	14.2857	2.14	2.02	1.97	2.04333	0.00232931	2.63277
P63010	AP2B1	AP2B1 AP-2 complex subunit beta	6.25	10	14.2857	10.1786	1.66	1.44	1.63	1.57667	0.0139689	1.85484
P00533	EGFR	EGFR Epidermal growth factor receptor	14.2857	9.09091	14.2857	12.5541	2.42	2.04	2.61	2.35667	0.0149147	1.82639
Q9BW19	KIFC1	KIFC1 Kinesin-like protein KIFC1	10	7.14286	7.14286	8.09524	1.58	1.72	1.73	1.67667	0.00508125	2.29403
Q16850	CYP51A1	CYP51A1 Lanosterol 14-alpha demethylase	10	7.14286	14.2857	10.4762	1.8	1.8	2.06	1.88667	0.00941919	2.02599
P28074	PSMB5	PSMB5 Proteasome subunit beta type-5	14.2857	14.2857	14.2857	14.2857	2.91	2.62	2.82	2.78333	0.0023014	2.63801
P12956	XRCC6	XRCC6 X-ray repair cross-complementing protein 6	8.33333	5	6.25	6.52778	1.65	1.62	1.77	1.68	0.00451082	2.34574
B4DLN1	SLC25A10	SLC25A10 cDNA FLJ60124, highly similar to Mitochondrial dic	14.2857	14.2857	14.2857	14.2857	2.29	1.99	2.56	2.28	0.0161411	1.79207
Q6S8J3	POTEE	POTEE POTE ankyrin domain family member E	14.2857	14.2857	14.2857	14.2857	1.81	1.75	2.12	1.89333	0.0160747	1.79386
P27707	DCK	DCK Deoxycytidine kinase	14.2857	14.2857	14.2857	14.2857	2.42	2.22	2.03	2.22333	0.00836522	2.07752
Q10570	CPSF1	CPSF1 Cleavage and polyadenylation specificity factor su	14.2857	14.2857	14.2857	14.2857	2.89	3.13	3.51	3.17667	0.00680591	2.16711
O43175	PHGDH	PHGDH D-3-phosphoglycerate dehydrogenase	10	10	14.2857	11.4286	1.92	2.08	2.06	2.02	0.0024261	2.61509
O75874	IDH1	IDH1 Isocitrate dehydrogenase	14.2857	12.5	14.2857	13.6905	1.8	1.54	1.98	1.77333	0.0262067	1.58159
Q8NE71	ABCF1	ABCF1 ATP-binding cassette sub-family F member 1	12.5	7.14286	9.09091	9.57792	1.62	1.38	1.58	1.52667	0.0192954	1.71455
Q16531	DDB1	DDB1 DNA damage-binding protein 1	7.69231	6.25	7.14286	7.02839	1.54	1.63	1.74	1.63667	0.00815014	2.08883
P08559	PDHA1	PDHA1 Pyruvate dehydrogenase E1 component subunit alpha,	14.2857	10	10	11.4286	1.74	1.61	1.79	1.71333	0.00560799	2.25119
Q5JRX3	PITRM1	PITRM1 Presequence protease, mitochondrial	10	14.2857	14.2857	12.8571	1.59	1.4	1.66	1.55	0.0193674	1.71293
Q9UNF1	MAGED2	MAGED2 Melanoma-associated antigen D2	14.2857	14.2857	14.2857	14.2857	1.67	1.67	1.96	1.76667	0.0155286	1.80887
O95573	ACSL3	ACSL3 Long-chain-fatty-acid--CoA ligase 3	10	12.5	12.5	11.6667	1.85	1.87	1.8	1.84	0.000613569	3.21214
O00303	EIF3F	EIF3F Eukaryotic translation initiation factor 3 subunit	12.5	14.2857	14.2857	13.6905	1.78	1.75	1.93	1.82	0.00457871	2.33926
Q96AC1	FERMT2	FERMT2 Fermitin family homolog 2	7.14286	5.88235	6.25	6.42507	1.55	1.56	1.75	1.62	0.0108342	1.9652
Q9Y5L0	TNPO3	TNPO3 Transportin-3	14.2857	12.5	14.2857	13.6905	1.97	2.09	2.07	2.04333	0.00126331	2.89849
Q92791	LEPREL4	LEPREL4 Synaptonemal complex protein SC65	14.2857	14.2857	14.2857	14.2857	1.64	1.8	1.67	1.70333	0.00483876	2.31527
Q8IYD1	GSPT2	GSPT2 Eukaryotic peptide chain release factor GTP-bindin	14.2857	14.2857	14.2857	14.2857	4.57	4.48	4.07	4.37333	0.00207429	2.68313
P10809	HSPD1	HSPD1 60 kDa heat shock protein, mitochondrial	8.33333	8.33333	8.33333	8.33333	1.72	1.51	1.59	1.60667	0.0100212	1.99908
Q15022	SUZ12	SUZ12 Polycomb protein SUZ12	11.1111	7.69231	14.2857	11.0297	1.63	1.8	1.93	1.78667	0.0119727	1.92181
P41208	CETN2	CETN2 Centrin-2	14.2857	14.2857	14.2857	14.2857	2.56	2.89	3.12	2.85667	0.00757465	2.12064
O94808	GFPT2	GFPT2 Glucosamine--fructose-6-phosphate aminotransferase	8.33333	7.14286	14.2857	9.92063	1.76	1.58	1.7	1.68	0.00600091	2.22178
P08133	ANXA6	ANXA6 Annexin A6	7.14286	6.66667	10	7.93651	1.72	1.31	1.6	1.54333	0.0466858	1.33082
P13796	LCP1	LCP1 Plastin-2	9.09091	7.14286	8.33333	8.18903	1.85	1.73	1.87	1.81667	0.00285321	2.54467
P51812	RPS6KA3	RPS6KA3 Ribosomal protein S6 kinase alpha-3	8.33333	10	12.5	10.2778	2.18	2	2.18	2.12	0.0028576	2.544
P20339	RAB5A	RAB5A Ras-related protein Rab-5A	14.2857	14.2857	14.2857	14.2857	2	1.99	2.42	2.13667	0.0151868	1.81853
Q99805	TM9SF2	TM9SF2 Transmembrane 9 superfamily member 2	14.2857	14.2857	14.2857	14.2857	1.98	1.94	2.18	2.03333	0.00512167	2.29059
Q96IK0	TMEM101	TMEM101 Transmembrane protein 101	14.2857	14.2857	14.2857	14.2857	2.16	1.79	2.19	2.04667	0.0147683	1.83067
P62136	PPP1CA	PPP1CA Serine/threonine-protein phosphatase PP1-alpha cat	14.2857	12.5	7.69231	11.4927	1.85	1.56	1.65	1.68667	0.0152217	1.81754
O60313	OPA1	OPA1 Dynamin-like 120 kDa protein, mitochondrial	9.09091	6.25	11.1111	8.81734	1.5	1.44	1.62	1.52	0.0101969	1.99153
Q14914	PTGR1	PTGR1 Prostaglandin reductase 1	14.2857	14.2857	14.2857	14.2857	2.09	1.91	2.46	2.15333	0.019141	1.71803
Q14738	PPP2R5D	PPP2R5D Serine/threonine-protein phosphatase 2A 56 kDa reg	12.5	14.2857	14.2857	13.6905	1.87	1.55	1.66	1.69333	0.0178403	1.7486
Q14974	KPNB1	KPNB1 Importin subunit beta-1	14.2857	11.1111	14.2857	13.2275	1.85	1.82	1.84	1.83667	0.000111091	3.95432
O43399	TPD52L2	TPD52L2 Tumor protein D54	11.1111	8.33333	12.5	10.6481	1.99	1.89	2.26	2.04667	0.0109635	1.96005
P04792	HSPB1	HSPB1 Heat shock protein beta-1	14.2857	11.1111	14.2857	13.2275	1.92	1.64	1.91	1.82333	0.0121817	1.91429
Q5SRE5	NUP188	NUP188 Nucleoporin NUP188 homolog	14.2857	12.5	14.2857	13.6905	1.97	1.86	1.84	1.89	0.00205567	2.68705
O43837	IDH3B	IDH3B Isocitrate dehydrogenase	14.2857	14.2857	14.2857	14.2857	1.66	1.44	1.67	1.59	0.0158006	1.80133
P22392	NME2	NME2 Nucleoside diphosphate kinase B	14.2857	14.2857	14.2857	14.2857	4.83	5.01	4.71	4.85	0.00051234	3.29044
P63096	GNAI1	GNAI1 Guanine nucleotide-binding protein G(i) subunit al	14.2857	10	6.66667	10.3175	2.13	2.08	2.17	2.12667	0.000533518	3.27285
P45983	MAPK8	MAPK8 Mitogen-activated protein kinase 8	14.2857	14.2857	14.2857	14.2857	3.21	3.93	4.71	3.95	0.0208841	1.68018
Q9H583	HEATR1	HEATR1 HEAT repeat-containing protein 1	11.1111	14.2857	14.2857	13.2275	2.12	1.84	1.93	1.96333	0.00725965	2.13908
Q9UI12	ATP6V1H	ATP6V1H V-type proton ATPase subunit H	14.2857	8.33333	14.2857	12.3016	2.48	1.9	1.97	2.11667	0.0257634	1.589
O43592	XPOT	XPOT Exportin-T	14.2857	14.2857	14.2857	14.2857	1.94	1.87	2.09	1.96667	0.0044763	2.34908
P23588	EIF4B	EIF4B Eukaryotic translation initiation factor 4B	11.1111	6.66667	11.1111	9.62963	1.72	1.62	1.9	1.74667	0.0118245	1.92722
Q9BW27	NUP85	NUP85 Nuclear pore complex protein Nup85	7.69231	14.2857	14.2857	12.0879	2.06	2.23	2	2.09667	0.00392171	2.40652
Q9UBB6	NCDN	NCDN Neurochondrin	5	7.14286	14.2857	8.80952	1.86	2.43	2.56	2.28333	0.0269304	1.56976
P26641	EEF1G	EEF1G Elongation factor 1-gamma	9.09091	8.33333	11.1111	9.51178	1.66	1.58	1.81	1.68333	0.00959249	2.01807
O14879	IFIT3	IFIT3 Interferon-induced protein with tetratricopeptide	6.25	14.2857	14.2857	11.6071	1.86	2.31	1.89	2.02	0.0196838	1.70589
Q9H3U1	UNC45A	UNC45A Protein unc-45 homolog A	12.5	14.2857	14.2857	13.6905	1.82	1.81	1.89	1.84	0.000896375	3.04751
Q9Y673	ALG5	ALG5 Dolichyl-phosphate beta-glucosyltransferase	14.2857	7.14286	14.2857	11.9048	2.08	1.6	2.03	1.90333	0.0272858	1.56406
Q9C0E2	XPO4	XPO4 Exportin-4	14.2857	14.2857	14.2857	14.2857	2.2	2.35	2	2.18333	0.00725998	2.13906
P62701	RPS4X	RPS4X 40S ribosomal protein S4, X isoform	10	8.33333	9.09091	9.14141	1.67	1.34	1.58	1.53	0.0328403	1.48359
P22102	GART	GART Trifunctional purine biosynthetic protein adenosin	5.88235	8.33333	6.25	6.8219	1.56	1.48	1.62	1.55333	0.005328	2.27344
Q9HCC0	MCCC2	MCCC2 Methylcrotonoyl-CoA carboxylase beta chain, mitoch	12.5	8.33333	14.2857	11.7063	2.08	1.87	2.25	2.06667	0.0104491	1.98092
P07339	CTSD	CTSD Cathepsin D	14.2857	14.2857	14.2857	14.2857	2.07	1.84	1.98	1.96333	0.00479049	2.31962
P17655	CAPN2	CAPN2 Calpain-2 catalytic subunit	10	7.14286	11.1111	9.41799	1.56	1.55	1.68	1.59667	0.00486425	2.31298
Q07065	CKAP4	CKAP4 Cytoskeleton-associated protein 4	12.5	7.14286	8.33333	9.3254	1.73	1.63	1.91	1.75667	0.0115194	1.93857
Q9Y2A7	NCKAP1	NCKAP1 Nck-associated protein 1	7.69231	11.1111	14.2857	11.0297	1.65	1.31	1.73	1.56333	0.0484723	1.31451
Q96AY3	FKBP10	FKBP10 Peptidyl-prolyl cis-trans isomerase FKBP10	11.1111	14.2857	9.09091	11.4959	1.79	1.94	2.04	1.92333	0.00613372	2.21228
Q14566	MCM6	MCM6 DNA replication licensing factor MCM6	12.5	14.2857	14.2857	13.6905	1.76	1.95	2.11	1.94	0.011384	1.9437
P67870	CSNK2B	CSNK2B Casein kinase II subunit beta	5.26316	5	6.66667	5.64327	1.82	1.48	1.76	1.68667	0.0224994	1.64783
Q9H4B7	TUBB1	TUBB1 Tubulin beta-1 chain	14.2857	14.2857	14.2857	14.2857	1.98	1.84	2.03	1.95	0.0035635	2.44812
Q16698	DECR1	DECR1 2,4-dienoyl-CoA reductase, mitochondrial	12.5	7.14286	10	9.88095	2.06	1.76	1.89	1.90333	0.00911924	2.04004
Q99536	VAT1	VAT1 Synaptic vesicle membrane protein VAT-1 homolog	14.2857	12.5	11.1111	12.6323	2.02	1.86	2.21	2.03	0.00950854	2.02189
P51159	RAB27A	RAB27A Ras-related protein Rab-27A	14.2857	14.2857	7.14286	11.9048	2.18	1.68	1.57	1.81	0.0497294	1.30339
P30519	HMOX2	HMOX2 Heme oxygenase 2	6.66667	12.5	14.2857	11.1508	2.44	2.56	2.53	2.51	0.000569663	3.24438
Q63ZY3	KANK2	KANK2 KN motif and ankyrin repeat domain-containing prot	7.14286	14.2857	14.2857	11.9048	1.74	1.75	2.16	1.88333	0.0236678	1.62584
Q9Y305	ACOT9	ACOT9 Acyl-coenzyme A thioesterase 9, mitochondrial	14.2857	14.2857	14.2857	14.2857	1.9	1.71	1.96	1.85667	0.00764804	2.11645
P08237	PFKM	PFKM 6-phosphofructokinase, muscle type	14.2857	14.2857	14.2857	14.2857	1.93	1.71	2	1.88	0.0097137	2.01262
Q92945	KHSRP	KHSRP Far upstream element-binding protein 2	7.14286	12.5	14.2857	11.3095	1.62	1.73	1.62	1.65667	0.00310333	2.50817
P46783	RPS10	RPS10 40S ribosomal protein S10	14.2857	14.2857	14.2857	14.2857	1.84	1.7	1.93	1.82333	0.00654084	2.18437
P21964	COMT	COMT Catechol O-methyltransferase	14.2857	9.09091	11.1111	11.4959	3.43	3.35	4	3.59333	0.00616927	2.20977
O43301	HSPA12A	HSPA12A Heat shock 70 kDa protein 12A	14.2857	8.33333	12.5	11.7063	1.77	2.08	1.93	1.92667	0.00920067	2.03618
Q8N201	INTS1	INTS1 Integrator complex subunit 1	12.5	9.09091	8.33333	9.97475	1.88	1.93	1.86	1.89	0.00054662	3.26231
P40763	STAT3	STAT3 Signal transducer and activator of transcription 3	14.2857	14.2857	14.2857	14.2857	1.88	1.85	2.01	1.91333	0.00287793	2.54092
P29317	EPHA2	EPHA2 Ephrin type-A receptor 2	14.2857	8.33333	11.1111	11.2434	1.69	2.13	2.44	2.08667	0.037833	1.42213
Q13310	PABPC4	PABPC4 Polyadenylate-binding protein 4	7.69231	9.09091	7.14286	7.97536	1.69	1.63	1.62	1.64667	0.00114057	2.94288
Q8N335	GPD1L	GPD1L Glycerol-3-phosphate dehydrogenase 1-like protein	14.2857	14.2857	14.2857	14.2857	2.1	1.78	1.95	1.94333	0.0094657	2.02385
O60701	UGDH	UGDH UDP-glucose 6-dehydrogenase	14.2857	14.2857	14.2857	14.2857	1.87	1.66	1.77	1.76667	0.00619897	2.20768
Q9BZG1	RAB34	RAB34 Ras-related protein Rab-34	14.2857	14.2857	14.2857	14.2857	1.77	1.87	2.26	1.96667	0.0230871	1.63663
Q8IWB1	ITPRIP	ITPRIP Inositol 1,4,5-trisphosphate receptor-interacting	14.2857	14.2857	11.1111	13.2275	1.67	1.84	1.66	1.72333	0.0064565	2.19
P11310	ACADM	ACADM Medium-chain specific acyl-CoA dehydrogenase, mito	14.2857	14.2857	14.2857	14.2857	2.78	2.41	2	2.39667	0.0250408	1.60135
P60900	PSMA6	PSMA6 Proteasome subunit alpha type-6	14.2857	14.2857	14.2857	14.2857	3.02	2.6	2.82	2.81333	0.00444414	2.35221
Q9Y5M8	SRPRB	SRPRB Signal recognition particle receptor subunit beta	14.2857	11.1111	14.2857	13.2275	2.13	1.65	1.97	1.91667	0.0228856	1.64044
Q96N66	MBOAT7	MBOAT7 Lysophospholipid acyltransferase 7	14.2857	12.5	14.2857	13.6905	2.07	2.05	2.27	2.13	0.00384128	2.41552
Q9Y3B8	REXO2	REXO2 Oligoribonuclease, mitochondrial	14.2857	14.2857	14.2857	14.2857	3.21	2.66	3.71	3.19333	0.0185814	1.73092
Q9UJS0	SLC25A13	SLC25A13 Calcium-binding mitochondrial carrier protein Aral	14.2857	14.2857	14.2857	14.2857	2.02	1.82	2.21	2.01667	0.0120444	1.91922
Q9BTU6	PI4K2A	PI4K2A Phosphatidylinositol 4-kinase type 2-alpha	14.2857	12.5	14.2857	13.6905	2.04	1.91	2.18	2.04333	0.00553707	2.25672
P30876	POLR2B	POLR2B DNA-directed RNA polymerase II subunit RPB2	6.25	12.5	14.2857	11.0119	1.72	1.66	1.75	1.71	0.00138573	2.85832
P16070	CD44	CD44 CD44 antigen	10	14.2857	14.2857	12.8571	2.08	1.99	2.23	2.1	0.00402515	2.39522
Q6P1M0	SLC27A4	SLC27A4 Long-chain fatty acid transport protein 4	14.2857	9.09091	10	11.1255	2.04	1.64	2.17	1.95	0.0270431	1.56794
P57678	GEMIN4	GEMIN4 Gem-associated protein 4	7.14286	7.14286	14.2857	9.52381	2.21	1.87	2.08	2.05333	0.00872714	2.05913
Q9UN37	VPS4A	VPS4A Vacuolar protein sorting-associated protein 4A	14.2857	8.33333	14.2857	12.3016	1.97	1.5	1.7	1.72333	0.033664	1.47283
Q7Z4H8	KDELC2	KDELC2 KDEL motif-containing protein 2	14.2857	14.2857	14.2857	14.2857	2.01	1.66	2.04	1.90333	0.0177484	1.75084
O43795	MYO1B	MYO1B Unconventional myosin-Ib	10	12.5	14.2857	12.2619	1.69	1.69	1.64	1.67333	0.000612123	3.21316
P52292	KPNA2	KPNA2 Importin subunit alpha-2	12.5	14.2857	14.2857	13.6905	1.44	1.49	1.7	1.54333	0.0208223	1.68147
P05121	SERPINE1	SERPINE1 Plasminogen activator inhibitor 1	14.2857	14.2857	12.5	13.6905	2.05	1.68	2.02	1.91667	0.0163441	1.78664
Q15366	PCBP2	PCBP2 Poly(rC)-binding protein 2	8.33333	6.25	7.69231	7.42521	1.62	1.56	1.58	1.58667	0.000902702	3.04446
A0FGR8	ESYT2	ESYT2 Extended synaptotagmin-2	14.2857	14.2857	14.2857	14.2857	1.64	1.56	1.7	1.63333	0.00407468	2.38991
P08962	CD63	CD63 CD63 antigen	14.2857	12.5	14.2857	13.6905	1.83	2.03	2.47	2.11	0.0277983	1.55598
O43242	PSMD3	PSMD3 26S proteasome non-ATPase regulatory subunit 3	14.2857	12.5	14.2857	13.6905	1.76	1.59	1.71	1.68667	0.00535307	2.2714
P25205	MCM3	MCM3 DNA replication licensing factor MCM3	14.2857	12.5	14.2857	13.6905	1.58	1.63	1.55	1.58667	0.00157813	2.80186
P05556	ITGB1	ITGB1 Integrin beta-1	14.2857	14.2857	14.2857	14.2857	1.88	1.79	2.06	1.91	0.00752205	2.12366
Q6ZWT7	MBOAT2	MBOAT2 Lysophospholipid acyltransferase 2	14.2857	14.2857	14.2857	14.2857	1.99	1.76	1.95	1.9	0.00615666	2.21065
O15144	ARPC2	ARPC2 Actin-related protein 2/3 complex subunit 2	5.55556	14.2857	14.2857	11.3757	1.94	1.49	1.98	1.80333	0.0361773	1.44156
Q9Y6D5	ARFGEF2	ARFGEF2 Brefeldin A-inhibited guanine nucleotide-exchange	7.14286	8.33333	5.55556	7.01058	1.73	1.41	1.88	1.67333	0.0398571	1.39949
Q15393	SF3B3	SF3B3 Splicing factor 3B subunit 3	14.2857	10	11.1111	11.7989	1.93	2.02	2.58	2.17667	0.0285871	1.54383
Q9NVN8	GNL3L	GNL3L Guanine nucleotide-binding protein-like 3-like pro	11.1111	10	8.33333	9.81481	1.98	1.77	1.51	1.75333	0.0310508	1.50793
P48739	PITPNB	PITPNB Phosphatidylinositol transfer protein beta isoform	14.2857	14.2857	14.2857	14.2857	1.94	1.7	2.01	1.88333	0.0111045	1.9545
P35613	BSG	BSG Basigin	14.2857	14.2857	14.2857	14.2857	3.15	2.31	2.6	2.68667	0.02067	1.68466
Q99714	HSD17B10	HSD17B10 3-hydroxyacyl-CoA dehydrogenase type-2	8.33333	9.09091	14.2857	10.57	2.13	1.91	2.04	2.02667	0.00384639	2.41495
P49721	PSMB2	PSMB2 Proteasome subunit beta type-2	14.2857	14.2857	9.09091	12.5541	2.89	2.54	3.38	2.93667	0.0154564	1.81089
O75208	COQ9	COQ9 Ubiquinone biosynthesis protein COQ9, mitochondria	5.26316	14.2857	14.2857	11.2782	2.39	2.25	2.19	2.27667	0.00214728	2.66811
P09543	CNP	CNP 2,3-cyclic-nucleotide 3-phosphodiesterase	14.2857	12.5	14.2857	13.6905	1.89	1.86	1.8	1.85	0.000967452	3.01437
Q15233	NONO	NONO Non-POU domain-containing octamer-binding protein	8.33333	6.25	9.09091	7.89141	1.59	1.34	1.68	1.53667	0.0340908	1.46736
P60763	RAC3	RAC3 Ras-related C3 botulinum toxin substrate 3	9.09091	9.09091	10	9.39394	1.81	1.92	1.88	1.87	0.00136243	2.86569
Q8IVL6	LEPREL2	LEPREL2 Prolyl 3-hydroxylase 3	14.2857	14.2857	14.2857	14.2857	2.14	1.5	2.01	1.88333	0.0455701	1.34132
P63167	DYNLL1	DYNLL1 Dynein light chain 1, cytoplasmic	14.2857	11.1111	12.5	12.6323	1.84	1.84	2.07	1.91667	0.00692249	2.15974
P40227	CCT6A	CCT6A T-complex protein 1 subunit zeta	9.09091	5.88235	6.66667	7.21331	1.58	1.41	1.58	1.52333	0.0115224	1.93846
P49368	CCT3	CCT3 T-complex protein 1 subunit gamma	12.5	6.25	12.5	10.4167	1.63	1.62	1.75	1.66667	0.00390204	2.40871
Q86UE4	MTDH	MTDH Protein LYRIC	9.09091	14.2857	8.33333	10.57	2.08	2.24	1.94	2.08667	0.00630074	2.20061
P37268	FDFT1	FDFT1 Squalene synthase	14.2857	14.2857	14.2857	14.2857	2.12	2.2	1.86	2.06	0.00924483	2.0341
P62851	RPS25	RPS25 40S ribosomal protein S25	9.09091	6.66667	7.69231	7.81663	1.93	1.61	2.02	1.85333	0.0206009	1.68611
O15270	SPTLC2	SPTLC2 Serine palmitoyltransferase 2	9.09091	14.2857	7.14286	10.1732	1.79	1.6	1.82	1.73667	0.00862965	2.06401
P51153	RAB13	RAB13 Ras-related protein Rab-13	14.2857	12.5	14.2857	13.6905	1.75	1.54	1.56	1.61667	0.011571	1.93663
Q92609	TBC1D5	TBC1D5 TBC1 domain family member 5	14.2857	14.2857	14.2857	14.2857	1.72	1.84	1.66	1.74	0.00507434	2.29462
Q00325	SLC25A3	SLC25A3 Phosphate carrier protein, mitochondrial	14.2857	14.2857	12.5	13.6905	1.89	1.77	2.03	1.89667	0.00694728	2.15819
P53621	COPA	COPA Coatomer subunit alpha	7.69231	5.26316	9.09091	7.34879	1.82	1.5	1.71	1.67667	0.0187051	1.72804
Q5BJH7	YIF1B	YIF1B Protein YIF1B	14.2857	14.2857	12.5	13.6905	2.39	2.32	2.55	2.42	0.00228993	2.64018
O43148	RNMT	RNMT mRNA cap guanine-N7 methyltransferase	9.09091	14.2857	14.2857	12.5541	2.27	2.24	2.24	2.25	6.39939e-05	4.19386
P28066	PSMA5	PSMA5 Proteasome subunit alpha type-5	14.2857	14.2857	14.2857	14.2857	2.56	2.5	3.36	2.80667	0.0227427	1.64316
Q16401	PSMD5	PSMD5 26S proteasome non-ATPase regulatory subunit 5	7.69231	12.5	14.2857	11.4927	1.94	1.52	1.78	1.74667	0.0258291	1.58789
Q969V3	NCLN	NCLN Nicalin	14.2857	14.2857	14.2857	14.2857	1.66	1.58	1.85	1.69667	0.0129533	1.88762
P08754	GNAI3	GNAI3 Guanine nucleotide-binding protein G(k) subunit al	10	8.33333	14.2857	10.873	2.21	2.03	2.18	2.14	0.00237685	2.624
Q9Y2D4	EXOC6B	EXOC6B Exocyst complex component 6B	14.2857	14.2857	14.2857	14.2857	2.41	1.81	1.99	2.07	0.0265081	1.57662
P11216	PYGB	PYGB Glycogen phosphorylase, brain form	14.2857	6.66667	10	10.3175	2.39	2.56	2.93	2.62667	0.00946727	2.02378
Q9BUJ2	HNRNPUL1	HNRNPUL1 Heterogeneous nuclear ribonucleoprotein U-like pro	7.14286	6.25	14.2857	9.22619	1.6	1.56	1.89	1.68333	0.0223786	1.65017
Q9NZB2	FAM120A	FAM120A Constitutive coactivator of PPAR-gamma-like protei	9.09091	5.88235	7.69231	7.55519	1.9	1.54	1.77	1.73667	0.0198087	1.70314
Q01813	PFKP	PFKP 6-phosphofructokinase type C	14.2857	14.2857	14.2857	14.2857	2.08	1.93	2.16	2.05667	0.00404542	2.39304
P28482	MAPK1	MAPK1 Mitogen-activated protein kinase 1	14.2857	9.09091	14.2857	12.5541	2.08	1.96	2.01	2.01667	0.00116967	2.93194
P54886	ALDH18A1	ALDH18A1 Delta-1-pyrroline-5-carboxylate synthase	14.2857	14.2857	14.2857	14.2857	2.13	1.93	2.3	2.12	0.00899183	2.04615
P04899	GNAI2	GNAI2 Guanine nucleotide-binding protein G(i) subunit al	8.33333	12.5	9.09091	9.97475	2.05	2.05	2.08	2.06	8.89878e-05	4.05067
P46778	RPL21	RPL21 60S ribosomal protein L21	12.5	9.09091	6.25	9.2803	1.65	1.4	1.45	1.5	0.0225472	1.64691
P22314	UBA1	UBA1 Ubiquitin-like modifier-activating enzyme 1	7.14286	5.26316	7.14286	6.51629	1.66	1.62	1.78	1.68667	0.00486575	2.31285
Q7Z3U7	MON2	MON2 Protein MON2 homolog	11.1111	14.2857	14.2857	13.2275	1.91	1.88	1.92	1.90333	0.000176966	3.75211
P52306	RAP1GDS1	RAP1GDS1 Rap1 GTPase-GDP dissociation stimulator 1	7.14286	6.66667	14.2857	9.36508	1.49	1.49	1.82	1.6	0.0320062	1.49477
P20700	LMNB1	LMNB1 Lamin-B1	12.5	5.55556	12.5	10.1852	1.63	1.66	1.92	1.73667	0.0152653	1.81629
P18031	PTPN1	PTPN1 Tyrosine-protein phosphatase non-receptor type 1	14.2857	14.2857	14.2857	14.2857	1.75	1.82	1.52	1.69667	0.0165005	1.7825
P30153	PPP2R1A	PPP2R1A Serine/threonine-protein phosphatase 2A 65 kDa reg	14.2857	12.5	12.5	13.0952	1.74	1.58	1.63	1.65	0.00524445	2.2803
Q13618	CUL3	CUL3 Cullin-3	14.2857	14.2857	14.2857	14.2857	1.8	1.45	1.96	1.73667	0.0393393	1.40517
Q9Y4W6	AFG3L2	AFG3L2 AFG3-like protein 2	7.14286	14.2857	6.66667	9.36508	1.81	1.63	1.76	1.73333	0.00530867	2.27501
P83436	COG7	COG7 Conserved oligomeric Golgi complex subunit 7	14.2857	9.09091	12.5	11.9589	2.19	2.41	1.94	2.18	0.0129813	1.88668
O43615	TIMM44	TIMM44 Mitochondrial import inner membrane translocase su	14.2857	14.2857	14.2857	14.2857	1.95	1.7	2.02	1.89	0.0117007	1.93179
Q71U36	TUBA1A	TUBA1A Tubulin alpha-1A chain	14.2857	14.2857	14.2857	14.2857	1.99	1.82	1.97	1.92667	0.00333452	2.47697
P63000	RAC1	RAC1 Ras-related C3 botulinum toxin substrate 1	8.33333	10	11.1111	9.81481	1.83	1.8	1.94	1.85667	0.00245877	2.60928
O00410	IPO5	IPO5 Importin-5	14.2857	14.2857	14.2857	14.2857	1.8	1.63	1.8	1.74333	0.00576132	2.23948
Q13637	RAB32	RAB32 Ras-related protein Rab-32	14.2857	8.33333	14.2857	12.3016	2.08	1.86	2.03	1.99	0.00449289	2.34747
P18085	ARF4	ARF4 ADP-ribosylation factor 4	14.2857	14.2857	12.5	13.6905	1.95	1.73	2.08	1.92	0.0121034	1.91709
Q9UI26	IPO11	IPO11 Importin-11	14.2857	14.2857	7.14286	11.9048	1.82	2	1.96	1.92667	0.0034498	2.46221
P36507	MAP2K2	MAP2K2 Dual specificity mitogen-activated protein kinase	14.2857	14.2857	14.2857	14.2857	1.68	1.86	1.85	1.79667	0.00533161	2.27314
P21796	VDAC1	VDAC1 Voltage-dependent anion-selective channel protein	14.2857	14.2857	14.2857	14.2857	2.96	2.89	3.07	2.97333	0.000704036	3.15241
P50454	SERPINH1	SERPINH1 Serpin H1	9.09091	5.26316	7.14286	7.16564	1.58	1.49	1.71	1.59333	0.0113857	1.94364
P01892	HLA-A	HLA-A HLA class I histocompatibility antigen, A-2 alpha	8.33333	9.09091	14.2857	10.57	1.83	1.71	1.73	1.75667	0.00239776	2.62019
Q8WTT2	NOC3L	NOC3L Nucleolar complex protein 3 homolog	14.2857	14.2857	14.2857	14.2857	1.85	1.68	2.04	1.85667	0.0144138	1.84122
Q14684	RRP1B	RRP1B Ribosomal RNA processing protein 1 homolog B	11.1111	12.5	14.2857	12.6323	2.05	1.73	1.9	1.89333	0.0105378	1.97725
Q92544	TM9SF4	TM9SF4 Transmembrane 9 superfamily member 4	11.1111	11.1111	14.2857	12.1693	1.63	1.7	1.95	1.76	0.0159424	1.79745
Q9UKA4	AKAP11	AKAP11 A-kinase anchor protein 11	5	6.66667	12.5	8.05556	1.87	1.8	1.93	1.86667	0.00187342	2.72736
P28161	GSTM2	GSTM2 Glutathione S-transferase Mu 2	14.2857	14.2857	14.2857	14.2857	3.19	2.42	3.25	2.95333	0.0182064	1.73977
Q15070	OXA1L	OXA1L Mitochondrial inner membrane protein OXA1L	12.5	7.69231	14.2857	11.4927	1.78	1.79	2.02	1.86333	0.00814321	2.0892
Q9BUF5	TUBB6	TUBB6 Tubulin beta-6 chain	14.2857	14.2857	14.2857	14.2857	1.92	1.78	2.02	1.90667	0.00584158	2.23347
P62333	PSMC6	PSMC6 26S protease regulatory subunit 10B	14.2857	7.14286	14.2857	11.9048	1.81	1.57	2.05	1.81	0.0280389	1.55224
P26006	ITGA3	ITGA3 Integrin alpha-3	14.2857	14.2857	14.2857	14.2857	1.87	1.94	1.97	1.92667	0.00102064	2.99113
O15269	SPTLC1	SPTLC1 Serine palmitoyltransferase 1	12.5	11.1111	14.2857	12.6323	1.88	1.97	2.05	1.96667	0.00257032	2.59001
Q96JB2	COG3	COG3 Conserved oligomeric Golgi complex subunit 3	14.2857	7.14286	5.55556	8.99471	1.72	1.68	1.54	1.64667	0.00704567	2.15208
O94804	STK10	STK10 Serine/threonine-protein kinase 10	9.09091	14.2857	14.2857	12.5541	1.68	1.76	1.64	1.69333	0.00257875	2.58859
P46459	NSF	NSF Vesicle-fusing ATPase	12.5	11.1111	14.2857	12.6323	1.69	1.66	1.84	1.73	0.00576695	2.23905
A6NE09	RPSAP58	RPSAP58 Protein RPSAP58	14.2857	12.5	14.2857	13.6905	1.68	1.59	1.69	1.65333	0.00236042	2.62701
P53367	ARFIP1	ARFIP1 Arfaptin-1	14.2857	14.2857	14.2857	14.2857	1.75	1.74	1.69	1.72667	0.000651664	3.18598
Q9BTY2	FUCA2	FUCA2 Plasma alpha-L-fucosidase	14.2857	14.2857	9.09091	12.5541	2.05	1.92	2.28	2.08333	0.00930748	2.03117
P25786	PSMA1	PSMA1 Proteasome subunit alpha type-1	14.2857	14.2857	14.2857	14.2857	2.48	2.03	2.7	2.40333	0.0191755	1.71725
Q6NZI2	PTRF	PTRF Polymerase I and transcript release factor	14.2857	14.2857	14.2857	14.2857	1.62	1.38	1.7	1.56667	0.0276025	1.55905
Q96HE7	ERO1L	ERO1L ERO1-like protein alpha	12.5	9.09091	6.66667	9.41919	1.95	1.78	1.89	1.87333	0.0032329	2.49041
Q14697	GANAB	GANAB Neutral alpha-glucosidase AB	6.66667	5.55556	8.33333	6.85185	1.78	1.52	1.8	1.7	0.0161965	1.79058
P07437	TUBB	TUBB Tubulin beta chain	14.2857	14.2857	14.2857	14.2857	1.96	1.82	2.07	1.95	0.00574875	2.24043
Q29RF7	PDS5A	PDS5A Sister chromatid cohesion protein PDS5 homolog A	12.5	14.2857	10	12.2619	1.77	1.63	1.68	1.69333	0.00347203	2.45942
Q9Y4I1	MYO5A	MYO5A Unconventional myosin-Va	6.66667	8.33333	8.33333	7.77778	1.38	1.56	1.58	1.50667	0.015392	1.8127
Q9H0B6	KLC2	KLC2 Kinesin light chain 2	6.66667	7.14286	14.2857	9.36508	1.54	1.5	1.56	1.53333	0.00109196	2.96179
P62330	ARF6	ARF6 ADP-ribosylation factor 6	7.69231	14.2857	14.2857	12.0879	2.04	1.73	1.89	1.88667	0.0100368	1.9984
P15170	GSPT1	GSPT1 Eukaryotic peptide chain release factor GTP-bindin	14.2857	14.2857	14.2857	14.2857	4.51	4.32	4.02	4.28333	0.00188187	2.72541
Q02252	ALDH6A1	ALDH6A1 Methylmalonate-semialdehyde dehydrogenase	6.66667	14.2857	7.14286	9.36508	1.79	1.79	1.84	1.80667	0.00042661	3.36997
P62191	PSMC1	PSMC1 26S protease regulatory subunit 4	14.2857	14.2857	14.2857	14.2857	1.6	1.54	1.84	1.66	0.0187433	1.72715
Q86U38	NOP9	NOP9 Nucleolar protein 9	7.14286	14.2857	7.14286	9.52381	2.13	1.74	1.63	1.83333	0.031575	1.50066
Q9BYT8	NLN	NLN Neurolysin, mitochondrial	14.2857	14.2857	14.2857	14.2857	1.99	2.1	2.13	2.07333	0.00156839	2.80455
Q9UI10	EIF2B4	EIF2B4 Translation initiation factor eIF-2B subunit delta	14.2857	9.09091	14.2857	12.5541	1.9	1.54	1.52	1.65333	0.0339082	1.4697
Q15019	44806	SEPT2 Septin-2	5.88235	14.2857	14.2857	11.4846	1.52	1.5	1.59	1.53667	0.0025748	2.58926
O96008	TOMM40	TOMM40 Mitochondrial import receptor subunit TOM40 homolo	14.2857	14.2857	11.1111	13.2275	1.72	1.56	1.74	1.67333	0.00708025	2.14995
Q9NZ01	TECR	TECR Trans-2,3-enoyl-CoA reductase	14.2857	8.33333	14.2857	12.3016	1.98	1.66	1.88	1.84	0.0124251	1.9057
P35998	PSMC2	PSMC2 26S protease regulatory subunit 7	12.5	14.2857	14.2857	13.6905	1.75	1.75	2	1.83333	0.00985246	2.00646
Q9Y696	CLIC4	CLIC4 Chloride intracellular channel protein 4	12.5	12.5	12.5	12.5	1.64	1.3	1.69	1.54333	0.0472722	1.32539
P62269	RPS18	RPS18 40S ribosomal protein S18	14.2857	10	7.69231	10.6593	1.95	1.55	1.72	1.74	0.023664	1.62591
P61106	RAB14	RAB14 Ras-related protein Rab-14	14.2857	14.2857	14.2857	14.2857	1.94	1.77	2.24	1.98333	0.0189694	1.72195
P27708	CAD	CAD CAD protein	14.2857	9.09091	11.1111	11.4959	1.9	1.8	1.75	1.81667	0.00290276	2.53719
O95067	CCNB2	CCNB2 G2/mitotic-specific cyclin-B2	14.2857	14.2857	7.14286	11.9048	1.8	1.65	1.92	1.79	0.00963307	2.01624
P50213	IDH3A	IDH3A Isocitrate dehydrogenase	12.5	7.69231	10	10.0641	1.9	1.81	1.84	1.85	0.000967452	3.01437
Q15645	TRIP13	TRIP13 Pachytene checkpoint protein 2 homolog	14.2857	14.2857	14.2857	14.2857	1.96	1.65	1.79	1.8	0.0123206	1.90937
Q9Y3Z3	SAMHD1	SAMHD1 SAM domain and HD domain-containing protein 1	14.2857	14.2857	14.2857	14.2857	1.78	1.96	2.18	1.97333	0.0138286	1.85922
Q03135	CAV1	CAV1 Caveolin-1	14.2857	14.2857	14.2857	14.2857	2.38	2.48	2.25	2.37	0.00235371	2.62825
P07195	LDHB	LDHB L-lactate dehydrogenase B chain	6.25	6.25	6.66667	6.38889	1.82	1.58	1.92	1.77333	0.016596	1.78
Q9UG63	ABCF2	ABCF2 ATP-binding cassette sub-family F member 2	14.2857	14.2857	14.2857	14.2857	1.69	1.31	1.71	1.57	0.0483685	1.31544
P60709	ACTB	ACTB Actin, cytoplasmic 1	14.2857	14.2857	14.2857	14.2857	1.65	1.63	1.9	1.72667	0.0139884	1.85423
P20340	RAB6A	RAB6A Ras-related protein Rab-6A	14.2857	14.2857	14.2857	14.2857	2.37	2.35	2.83	2.51667	0.0105164	1.97813
Q1KMD3	HNRNPUL2	HNRNPUL2 Heterogeneous nuclear ribonucleoprotein U-like pro	14.2857	10	14.2857	12.8571	1.93	1.59	1.94	1.82	0.0191182	1.71855
Q14204	DYNC1H1	DYNC1H1 Cytoplasmic dynein 1 heavy chain 1	12.5	6.66667	9.09091	9.41919	1.65	1.57	1.54	1.58667	0.00311682	2.50629
P68366	TUBA4A	TUBA4A Tubulin alpha-4A chain	14.2857	14.2857	14.2857	14.2857	1.94	1.84	1.94	1.90667	0.00134891	2.87002
P51572	BCAP31	BCAP31 B-cell receptor-associated protein 31	10	5.55556	10	8.51852	1.66	1.54	1.9	1.7	0.0221022	1.65556
Q8TC07	TBC1D15	TBC1D15 TBC1 domain family member 15	10	14.2857	14.2857	12.8571	1.85	1.92	1.78	1.85	0.00225303	2.64723
Q15417	CNN3	CNN3 Calponin-3	6.25	5	7.14286	6.13095	2.36	1.81	1.98	2.05	0.0231466	1.63551
P35637	FUS	FUS RNA-binding protein FUS	14.2857	14.2857	14.2857	14.2857	1.61	1.47	1.75	1.61	0.0171087	1.76678
P06576	ATP5B	ATP5B ATP synthase subunit beta, mitochondrial	14.2857	14.2857	14.2857	14.2857	2.06	1.94	2.21	2.07	0.00528577	2.27689
P36551	CPOX	CPOX Coproporphyrinogen-III oxidase, mitochondrial	14.2857	10	14.2857	12.8571	1.87	2.21	2.35	2.14333	0.0151847	1.81859
Q8N1F7	NUP93	NUP93 Nuclear pore complex protein Nup93	14.2857	14.2857	14.2857	14.2857	1.92	1.79	1.92	1.87667	0.00243437	2.61361
Q14651	PLS1	PLS1 Plastin-1	14.2857	14.2857	14.2857	14.2857	2.28	1.77	1.84	1.96333	0.0263729	1.57884
Q9HB71	CACYBP	CACYBP Calcyclin-binding protein	12.5	14.2857	7.14286	11.3095	1.62	1.46	1.45	1.51	0.0114621	1.94074
P78527	PRKDC	PRKDC DNA-dependent protein kinase catalytic subunit	7.69231	6.25	8.33333	7.42521	1.69	1.56	1.56	1.60333	0.005119	2.29082
P15153	RAC2	RAC2 Ras-related C3 botulinum toxin substrate 2	12.5	8.33333	11.1111	10.6481	1.94	1.85	1.93	1.90667	0.000985242	3.00646
P08238	HSP90AB1	HSP90AB1 Heat shock protein HSP 90-beta	12.5	10	11.1111	11.2037	1.55	1.51	1.5	1.52	0.000861804	3.06459
P13797	PLS3	PLS3 Plastin-3	14.2857	6.66667	14.2857	11.746	1.87	1.82	1.72	1.80333	0.00299948	2.52295
Q8IYI6	EXOC8	EXOC8 Exocyst complex component 8	14.2857	10	14.2857	12.8571	1.89	1.75	1.84	1.82667	0.00244612	2.61152
P04049	RAF1	RAF1 RAF proto-oncogene serine/threonine-protein kinase	14.2857	14.2857	14.2857	14.2857	1.9	1.74	2.36	2	0.0328416	1.48358
Q9Y639	NPTN	NPTN Neuroplastin	14.2857	14.2857	14.2857	14.2857	2.3	2.07	2.48	2.28333	0.00843976	2.07367
Q06323	PSME1	PSME1 Proteasome activator complex subunit 1	14.2857	5.26316	7.14286	8.89724	2.21	1.62	1.91	1.91333	0.033063	1.48066
Q969X5	ERGIC1	ERGIC1 Endoplasmic reticulum-Golgi intermediate compartme	14.2857	8.33333	14.2857	12.3016	2.15	1.84	2.14	2.04333	0.00936966	2.02828
P30041	PRDX6	PRDX6 Peroxiredoxin-6	12.5	6.66667	12.5	10.5556	2.26	2.05	2.12	2.14333	0.00290276	2.53719
Q9HC07	TMEM165	TMEM165 Transmembrane protein 165	14.2857	14.2857	14.2857	14.2857	1.69	1.6	1.66	1.65	0.0016527	2.78181
Q14247	CTTN	CTTN Src substrate cortactin	14.2857	5.88235	8.33333	9.50047	2.19	1.88	1.84	1.97	0.0127535	1.89437
P20618	PSMB1	PSMB1 Proteasome subunit beta type-1	14.2857	14.2857	14.2857	14.2857	2.82	2.27	2.76	2.61667	0.0114118	1.94265
Q6P179	ERAP2	ERAP2 Endoplasmic reticulum aminopeptidase 2	14.2857	14.2857	14.2857	14.2857	2.25	2.17	2.36	2.26	0.00190518	2.72006
P48735	IDH2	IDH2 Isocitrate dehydrogenase	14.2857	11.1111	14.2857	13.2275	1.6	1.5	1.69	1.59667	0.0083521	2.0782
O95197	RTN3	RTN3 Reticulon-3	14.2857	14.2857	14.2857	14.2857	2.4	2.08	2.17	2.21667	0.00607664	2.21634
P61158	ACTR3	ACTR3 Actin-related protein 3	12.5	9.09091	9.09091	10.2273	1.47	1.54	1.58	1.53	0.00365848	2.4367
P30260	CDC27	CDC27 Cell division cycle protein 27 homolog	11.1111	14.2857	12.5	12.6323	1.8	1.66	1.88	1.78	0.00672532	2.17229
Q96C86	DCPS	DCPS m7GpppX diphosphatase	5.88235	14.2857	14.2857	11.4846	1.99	2.38	2.27	2.21333	0.00903116	2.04426
P62195	PSMC5	PSMC5 26S protease regulatory subunit 8	14.2857	14.2857	14.2857	14.2857	1.74	1.61	2.18	1.84333	0.039369	1.40485
Q9Y6N5	SQRDL	SQRDL Sulfide:quinone oxidoreductase, mitochondrial	12.5	12.5	12.5	12.5	1.6	1.46	1.58	1.54667	0.00633431	2.1983
Q15907	RAB11B	RAB11B Ras-related protein Rab-11B	14.2857	14.2857	14.2857	14.2857	2.05	2.2	2.5	2.25	0.0110153	1.958
P61978	HNRNPK	HNRNPK Heterogeneous nuclear ribonucleoprotein K	9.09091	7.14286	10	8.74459	1.58	1.36	1.62	1.52	0.0233199	1.63227
P62249	RPS16	RPS16 40S ribosomal protein S16	14.2857	14.2857	14.2857	14.2857	2.09	1.74	1.94	1.92333	0.0118417	1.92659
Q14318	FKBP8	FKBP8 Peptidyl-prolyl cis-trans isomerase FKBP8	10	5.88235	6.66667	7.51634	1.84	1.84	1.92	1.86667	0.000945403	3.02438
O15533	TAPBP	TAPBP Tapasin	9.09091	7.69231	8.33333	8.37218	1.81	1.87	2.01	1.89667	0.00433859	2.36265
Q9UHB9	SRP68	SRP68 Signal recognition particle 68 kDa protein	11.1111	8.33333	12.5	10.6481	1.76	1.48	1.87	1.70333	0.0261804	1.58202
O75663	TIPRL	TIPRL TIP41-like protein	14.2857	14.2857	14.2857	14.2857	1.67	1.52	1.61	1.6	0.00523636	2.28097
P57740	NUP107	NUP107 Nuclear pore complex protein Nup107	11.1111	9.09091	14.2857	11.4959	1.54	1.65	2.09	1.76	0.0455655	1.34136
P40616	ARL1	ARL1 ADP-ribosylation factor-like protein 1	14.2857	14.2857	14.2857	14.2857	1.94	1.98	2	1.97333	0.00032823	3.48382
P20042	EIF2S2	EIF2S2 Eukaryotic translation initiation factor 2 subunit	9.09091	9.09091	6.66667	8.28283	1.68	1.73	2.02	1.81	0.0166938	1.77744
Q9Y617	PSAT1	PSAT1 Phosphoserine aminotransferase	8.33333	14.2857	12.5	11.7063	1.85	1.55	2.1	1.83333	0.0345259	1.46185
P31689	DNAJA1	DNAJA1 DnaJ homolog subfamily A member 1	14.2857	14.2857	14.2857	14.2857	1.45	1.5	1.87	1.60667	0.0445108	1.35153
O94822	LTN1	LTN1 E3 ubiquitin-protein ligase listerin	14.2857	14.2857	14.2857	14.2857	1.84	1.73	2.12	1.89667	0.0163531	1.7864
P49792	RANBP2	RANBP2 E3 SUMO-protein ligase RanBP2	10	8.33333	9.09091	9.14141	1.82	1.54	1.67	1.67667	0.0139937	1.85407
P42345	MTOR	MTOR Serine/threonine-protein kinase mTOR	14.2857	12.5	14.2857	13.6905	1.69	1.63	1.87	1.73	0.00961739	2.01694
Q8TC12	RDH11	RDH11 Retinol dehydrogenase 11	14.2857	9.09091	14.2857	12.5541	1.72	1.6	1.83	1.71667	0.00847934	2.07164
P53396	ACLY	ACLY ATP-citrate synthase	9.09091	7.14286	8.33333	8.18903	1.85	1.75	1.82	1.80667	0.00134623	2.87088
O95671	ASMTL	ASMTL N-acetylserotonin O-methyltransferase-like protein	10	14.2857	6.66667	10.3175	1.81	1.96	1.67	1.81333	0.0104331	1.98159
Q6UB35	MTHFD1L	MTHFD1L Monofunctional C1-tetrahydrofolate synthase, mitoc	8.33333	8.33333	12.5	9.72222	1.97	1.65	1.96	1.86	0.0145922	1.83588
P34897	SHMT2	SHMT2 Serine hydroxymethyltransferase, mitochondrial	9.09091	7.14286	5.88235	7.37204	1.98	1.76	2.07	1.93667	0.00952516	2.02113
P39019	RPS19	RPS19 40S ribosomal protein S19	14.2857	5.26316	10	9.84962	2.17	1.7	1.96	1.94333	0.0201393	1.69596
O94973	AP2A2	AP2A2 AP-2 complex subunit alpha-2	14.2857	14.2857	14.2857	14.2857	1.62	1.92	1.83	1.79	0.0124228	1.90578
P14324	FDPS	FDPS Farnesyl pyrophosphate synthase	8.33333	8.33333	8.33333	8.33333	2	1.74	1.96	1.9	0.00796955	2.09857
Q9Y678	COPG1	COPG1 Coatomer subunit gamma-1	6.66667	6.25	12.5	8.47222	1.67	1.56	1.75	1.66	0.00689167	2.16168
P52789	HK2	HK2 Hexokinase-2	11.1111	6.66667	10	9.25926	1.64	1.33	1.55	1.50667	0.0314738	1.50205
P33993	MCM7	MCM7 DNA replication licensing factor MCM7	14.2857	12.5	14.2857	13.6905	1.66	1.65	1.79	1.7	0.00412401	2.38468
Q13509	TUBB3	TUBB3 Tubulin beta-3 chain	14.2857	14.2857	14.2857	14.2857	1.98	1.86	2.19	2.01	0.00899395	2.04605
P18621	RPL17	RPL17 60S ribosomal protein L17	12.5	11.1111	14.2857	12.6323	1.52	1.52	1.79	1.61	0.0210824	1.67608
O00567	NOP56	NOP56 Nucleolar protein 56	14.2857	14.2857	14.2857	14.2857	2.23	1.9	1.9	2.01	0.0116546	1.9335
B0V043	VARS	VARS Valyl-tRNA synthetase	5	10	10	8.33333	1.74	1.52	1.59	1.61667	0.0108932	1.96285
P33981	TTK	TTK Dual specificity protein kinase TTK	9.09091	5	14.2857	9.45887	1.57	1.77	1.83	1.72333	0.0116023	1.93545
Q969M3	YIPF5	YIPF5 Protein YIPF5	14.2857	10	14.2857	12.8571	2.13	1.98	1.96	2.02333	0.00273676	2.56276
P48643	CCT5	CCT5 T-complex protein 1 subunit epsilon	14.2857	11.1111	10	11.7989	1.55	1.48	1.74	1.59	0.0168942	1.77226
Q9NTJ5	SACM1L	SACM1L Phosphatidylinositide phosphatase SAC1	14.2857	12.5	12.5	13.0952	1.69	1.78	1.96	1.81	0.00946607	2.02383
Q15418	RPS6KA1	RPS6KA1 Ribosomal protein S6 kinase alpha-1	6.66667	8.33333	14.2857	9.7619	2.27	1.9	2.25	2.14	0.0109243	1.96161
O14828	SCAMP3	SCAMP3 Secretory carrier-associated membrane protein 3	6.66667	10	14.2857	10.3175	1.71	1.58	1.83	1.70667	0.0102747	1.98823
O00571	DDX3X	DDX3X ATP-dependent RNA helicase DDX3X	11.1111	6.66667	11.1111	9.62963	1.58	1.36	1.64	1.52667	0.025137	1.59969
P41091	EIF2S3	EIF2S3 Eukaryotic translation initiation factor 2 subunit	8.33333	14.2857	14.2857	12.3016	1.73	1.57	1.82	1.70667	0.0105334	1.97743
P55786	NPEPPS	NPEPPS Puromycin-sensitive aminopeptidase	14.2857	14.2857	14.2857	14.2857	1.77	1.71	1.92	1.8	0.00603861	2.21906
Q01085	TIAL1	TIAL1 Nucleolysin TIAR	14.2857	12.5	14.2857	13.6905	2.14	2.01	2.54	2.23	0.0163986	1.78519
P49189	ALDH9A1	ALDH9A1 4-trimethylaminobutyraldehyde dehydrogenase	14.2857	7.14286	9.09091	10.1732	2.28	1.96	2.09	2.11	0.00693421	2.159
A1L0T0	ILVBL	ILVBL Acetolactate synthase-like protein	14.2857	14.2857	14.2857	14.2857	1.61	1.58	1.82	1.67	0.0124609	1.90445
O60488	ACSL4	ACSL4 Long-chain-fatty-acid--CoA ligase 4	14.2857	6.25	10	10.1786	1.84	1.96	2	1.93333	0.00264255	2.57798
P46734	MAP2K3	MAP2K3 Dual specificity mitogen-activated protein kinase	14.2857	12.5	14.2857	13.6905	2.11	1.75	2.01	1.95667	0.0123451	1.9085
Q02543	RPL18A	RPL18A 60S ribosomal protein L18a	8.33333	5	7.69231	7.00855	1.87	1.55	1.67	1.69667	0.0174791	1.75748
O95782	AP2A1	AP2A1 AP-2 complex subunit alpha-1	14.2857	11.1111	14.2857	13.2275	1.56	1.63	1.89	1.69333	0.0203273	1.69192
Q96P70	IPO9	IPO9 Importin-9	14.2857	14.2857	14.2857	14.2857	1.94	1.83	1.6	1.79	0.0156989	1.80413
P62906	RPL10A	RPL10A 60S ribosomal protein L10a	5.55556	5.26316	7.14286	5.98719	1.66	1.4	1.76	1.60667	0.0298816	1.5246
Q86VI3	IQGAP3	IQGAP3 Ras GTPase-activating-like protein IQGAP3	11.1111	8.33333	12.5	10.6481	1.79	1.5	1.67	1.65333	0.0161803	1.79101
P62495	ETF1	ETF1 Eukaryotic peptide chain release factor subunit 1	14.2857	14.2857	14.2857	14.2857	1.76	1.61	1.77	1.71333	0.00522129	2.28222
Q92621	NUP205	NUP205 Nuclear pore complex protein Nup205	14.2857	14.2857	14.2857	14.2857	1.75	1.77	1.88	1.8	0.00254236	2.59476
Q08211	DHX9	DHX9 ATP-dependent RNA helicase A	7.14286	8.33333	7.14286	7.53968	1.53	1.48	1.55	1.52	0.00159872	2.79623
Q15021	NCAPD2	NCAPD2 Condensin complex subunit 1	14.2857	12.5	14.2857	13.6905	1.94	1.88	1.96	1.92667	0.000672165	3.17252
P98194	ATP2C1	ATP2C1 Calcium-transporting ATPase type 2C member 1	14.2857	14.2857	14.2857	14.2857	1.7	1.64	1.3	1.54667	0.0481832	1.3171
P07900	HSP90AA1	HSP90AA1 Heat shock protein HSP 90-alpha	14.2857	11.1111	12.5	12.6323	1.54	1.53	1.64	1.57	0.00377456	2.42313
O60664	PLIN3	PLIN3 Perilipin-3	10	7.14286	12.5	9.88095	1.88	1.8	1.9	1.86	0.00125956	2.89978
O43264	ZW10	ZW10 Centromere/kinetochore protein zw10 homolog	14.2857	14.2857	14.2857	14.2857	1.57	1.57	1.81	1.65	0.0148122	1.82938
P23258	TUBG1	TUBG1 Tubulin gamma-1 chain	14.2857	12.5	10	12.2619	1.66	1.66	1.92	1.74667	0.0132063	1.87922
Q8NF37	LPCAT1	LPCAT1 Lysophosphatidylcholine acyltransferase 1	14.2857	8.33333	14.2857	12.3016	1.93	1.9	2.11	1.98	0.00444745	2.35189
Q86XI2	NCAPG2	NCAPG2 Condensin-2 complex subunit G2	12.5	7.14286	7.14286	8.92857	1.43	1.65	1.67	1.58333	0.0169315	1.7713
O94874	UFL1	UFL1 E3 UFM1-protein ligase 1	14.2857	6.66667	14.2857	11.746	1.73	1.46	1.8	1.66333	0.0235591	1.62784
O75122	CLASP2	CLASP2 CLIP-associating protein 2	14.2857	11.1111	14.2857	13.2275	1.77	1.7	1.94	1.80333	0.00777666	2.10921
O75746	SLC25A12	SLC25A12 Calcium-binding mitochondrial carrier protein Aral	14.2857	14.2857	14.2857	14.2857	1.91	1.92	2.19	2.00667	0.00819815	2.08628
Q9Y320	TMX2	TMX2 Thioredoxin-related transmembrane protein 2	7.14286	5.55556	14.2857	8.99471	1.85	1.86	1.57	1.76	0.0152818	1.81582
Q13045	FLII	FLII Protein flightless-1 homolog	14.2857	12.5	14.2857	13.6905	2.17	1.83	2.14	2.04667	0.0106101	1.97428
P22626	HNRNPA2B1	HNRNPA2B1 Heterogeneous nuclear ribonucleoproteins A2/B1	12.5	7.69231	14.2857	11.4927	1.76	1.55	1.81	1.70667	0.0124676	1.90422
Q15365	PCBP1	PCBP1 Poly(rC)-binding protein 1	7.69231	6.25	6.25	6.73077	1.65	1.54	1.64	1.61	0.00329813	2.48173
Q16543	CDC37	CDC37 Hsp90 co-chaperone Cdc37	9.09091	11.1111	7.14286	9.11496	1.71	1.42	1.78	1.63667	0.0286782	1.54245
O00148	DDX39A	DDX39A ATP-dependent RNA helicase DDX39A	14.2857	12.5	14.2857	13.6905	1.94	1.75	1.83	1.84	0.00427142	2.36943
Q6YN16	HSDL2	HSDL2 Hydroxysteroid dehydrogenase-like protein 2	12.5	12.5	14.2857	13.0952	2.12	2.02	2.11	2.08333	0.000860427	3.06529
P42226	STAT6	STAT6 Signal transducer and activator of transcription 6	14.2857	10	8.33333	10.873	1.7	1.93	2.04	1.89	0.0124311	1.90549
P28070	PSMB4	PSMB4 Proteasome subunit beta type-4	14.2857	12.5	14.2857	13.6905	2.55	1.9	2.27	2.24	0.0222774	1.65214
Q8N163	KIAA1967	KIAA1967 DBIRD complex subunit KIAA1967	9.09091	12.5	12.5	11.3636	1.57	1.53	1.7	1.6	0.00723552	2.14053
P20337	RAB3B	RAB3B Ras-related protein Rab-3B	14.2857	12.5	14.2857	13.6905	2	1.75	1.67	1.80667	0.0148428	1.82848
P22234	PAICS	PAICS Multifunctional protein ADE2	6.25	8.33333	8.33333	7.63889	1.63	1.69	1.78	1.7	0.00385514	2.41396
P16615	ATP2A2	ATP2A2 Sarcoplasmic/endoplasmic reticulum calcium ATPase	12.5	11.1111	14.2857	12.6323	1.88	1.97	2.07	1.97333	0.00316329	2.49986
Q5JPH6	EARS2	EARS2 Probable glutamate--tRNA ligase, mitochondrial	10	10	14.2857	11.4286	1.59	2.17	2.1	1.95333	0.0348517	1.45778
Q92973	TNPO1	TNPO1 Transportin-1	14.2857	10	14.2857	12.8571	1.97	1.95	1.94	1.95333	8.55678e-05	4.06769
Q9NXW2	DNAJB12	DNAJB12 DnaJ homolog subfamily B member 12	14.2857	12.5	14.2857	13.6905	2.12	1.64	1.94	1.9	0.0233532	1.63165
Q06830	PRDX1	PRDX1 Peroxiredoxin-1	5.88235	5.55556	5	5.4793	1.96	1.69	1.83	1.82667	0.00877681	2.05666
P84095	RHOG	RHOG Rho-related GTP-binding protein RhoG	14.2857	7.69231	8.33333	10.1038	1.84	1.66	1.91	1.80333	0.00848229	2.07149
Q9BT78	COPS4	COPS4 COP9 signalosome complex subunit 4	5	8.33333	7.69231	7.00855	2.14	1.67	1.73	1.84667	0.0291048	1.53604
O60749	SNX2	SNX2 Sorting nexin-2	12.5	8.33333	10	10.2778	1.57	1.81	1.77	1.71667	0.0105605	1.97632
Q7L576	CYFIP1	CYFIP1 Cytoplasmic FMR1-interacting protein 1	7.14286	5.88235	10	7.67507	1.54	1.55	1.46	1.51667	0.00302472	2.51931
O00151	PDLIM1	PDLIM1 PDZ and LIM domain protein 1	12.5	7.14286	14.2857	11.3095	1.98	1.82	1.69	1.83	0.0100558	1.99758
Q8TED1	GPX8	GPX8 Probable glutathione peroxidase 8	12.5	6.25	7.14286	8.63095	2.02	1.68	1.75	1.81667	0.0157308	1.80325
Q02750	MAP2K1	MAP2K1 Dual specificity mitogen-activated protein kinase	14.2857	14.2857	14.2857	14.2857	1.76	1.93	1.9	1.86333	0.0036619	2.43629
Q15746	MYLK	MYLK Myosin light chain kinase, smooth muscle	10	7.69231	10	9.23077	1.44	1.39	1.73	1.52	0.0391217	1.40758
Q9BXW9	FANCD2	FANCD2 Fanconi anemia group D2 protein	5.26316	14.2857	14.2857	11.2782	1.51	1.77	1.61	1.63	0.0141396	1.84956
P14866	HNRNPL	HNRNPL Heterogeneous nuclear ribonucleoprotein L	6.66667	9.09091	7.14286	7.63348	1.75	1.46	1.66	1.62333	0.0183828	1.73559
P30530	AXL	AXL Tyrosine-protein kinase receptor UFO	14.2857	8.33333	14.2857	12.3016	2	1.83	2.15	1.99333	0.00854864	2.0681
Q9UGP8	SEC63	SEC63 Translocation protein SEC63 homolog	14.2857	14.2857	14.2857	14.2857	1.5	1.63	1.7	1.61	0.00910114	2.0409
Q14683	SMC1A	SMC1A Structural maintenance of chromosomes protein 1A	5	7.69231	14.2857	8.99267	1.59	1.46	1.67	1.57333	0.0112003	1.95077
Q9Y5S1	TRPV2	TRPV2 Transient receptor potential cation channel subfam	10	6.25	14.2857	10.1786	1.64	1.7	1.82	1.72	0.00535786	2.27101
P49840	GSK3A	GSK3A Glycogen synthase kinase-3 alpha	12.5	14.2857	14.2857	13.6905	3.07	3.87	3.9	3.61333	0.010645	1.97285
Q9H845	ACAD9	ACAD9 Acyl-CoA dehydrogenase family member 9, mitochondr	14.2857	14.2857	14.2857	14.2857	1.87	1.66	1.9	1.81	0.0085761	2.06671
P50897	PPT1	PPT1 Palmitoyl-protein thioesterase 1	14.2857	14.2857	14.2857	14.2857	2.16	1.95	2.48	2.19667	0.0161799	1.79103
Q9NY33	DPP3	DPP3 Dipeptidyl peptidase 3	14.2857	14.2857	14.2857	14.2857	1.97	2.14	2.09	2.06667	0.00222885	2.65192
P0CG39	POTEJ	POTEJ POTE ankyrin domain family member J	14.2857	14.2857	12.5	13.6905	1.75	1.79	2.08	1.87333	0.0138802	1.85761
P25705	ATP5A1	ATP5A1 ATP synthase subunit alpha, mitochondrial	14.2857	14.2857	14.2857	14.2857	1.8	1.66	1.89	1.78333	0.0072185	2.14155
P42677	RPS27	RPS27 40S ribosomal protein S27	10	12.5	14.2857	12.2619	1.89	1.69	1.88	1.82	0.00623702	2.20502
Q9UL25	RAB21	RAB21 Ras-related protein Rab-21	14.2857	14.2857	11.1111	13.2275	1.71	1.86	2.32	1.96333	0.0344272	1.4631
O95470	SGPL1	SGPL1 Sphingosine-1-phosphate lyase 1	14.2857	14.2857	14.2857	14.2857	1.91	1.69	2.06	1.88667	0.0143685	1.84259
O75676	RPS6KA4	RPS6KA4 Ribosomal protein S6 kinase alpha-4	5.55556	10	14.2857	9.94709	2.06	1.65	1.92	1.87667	0.0183218	1.73703
Q02978	SLC25A11	SLC25A11 Mitochondrial 2-oxoglutarate/malate carrier protei	14.2857	14.2857	14.2857	14.2857	2.1	2.03	2.15	2.09333	0.00101162	2.99498
P46821	MAP1B	MAP1B Microtubule-associated protein 1B	9.09091	8.33333	9.09091	8.83838	1.75	1.36	1.76	1.62333	0.0418568	1.37823
P31943	HNRNPH1	HNRNPH1 Heterogeneous nuclear ribonucleoprotein H	14.2857	9.09091	14.2857	12.5541	1.83	1.6	1.83	1.75333	0.0101989	1.99145
P30453	HLA-A	HLA-A HLA class I histocompatibility antigen, A-34 alpha	8.33333	7.14286	14.2857	9.92063	1.98	1.94	1.81	1.91	0.00316488	2.49964
Q9UJX3	ANAPC7	ANAPC7 Anaphase-promoting complex subunit 7	11.1111	14.2857	14.2857	13.2275	2	1.88	1.64	1.84	0.0155048	1.80953
P35611	ADD1	ADD1 Alpha-adducin	14.2857	14.2857	14.2857	14.2857	1.65	1.83	1.83	1.77	0.0060171	2.22061
Q6PIU2	NCEH1	NCEH1 Neutral cholesterol ester hydrolase 1	5.55556	6.25	9.09091	6.96549	1.96	1.78	2.08	1.94	0.00849177	2.071
P43246	MSH2	MSH2 DNA mismatch repair protein Msh2	12.5	14.2857	14.2857	13.6905	1.68	1.66	1.88	1.74	0.00888907	2.05114
Q9NXH8	TOR4A	TOR4A Torsin-4A	12.5	12.5	12.5	12.5	1.86	1.92	1.76	1.84667	0.00302423	2.51938
Q9P035	PTPLAD1	PTPLAD1 3-hydroxyacyl-CoA dehydratase 3	14.2857	14.2857	14.2857	14.2857	1.76	1.77	1.95	1.82667	0.00553065	2.25722
P16152	CBR1	CBR1 Carbonyl reductase	14.2857	14.2857	14.2857	14.2857	2.48	2.47	3.31	2.75333	0.0242883	1.6146
Q7Z4W1	DCXR	DCXR L-xylulose reductase	8.33333	5.26316	10	7.8655	2.22	2.26	1.98	2.15333	0.00569786	2.24429
P56192	MARS	MARS Methionine--tRNA ligase, cytoplasmic	10	14.2857	14.2857	12.8571	1.64	1.64	1.69	1.65667	0.000643559	3.19141
P55060	CSE1L	CSE1L Exportin-2	14.2857	14.2857	14.2857	14.2857	1.93	1.87	2.08	1.96	0.0042051	2.37622
Q6DD88	ATL3	ATL3 Atlastin-3	14.2857	14.2857	12.5	13.6905	1.75	1.64	1.73	1.70667	0.00228389	2.64132
Q9UIA9	XPO7	XPO7 Exportin-7	14.2857	12.5	14.2857	13.6905	1.92	1.82	1.9	1.88	0.00120306	2.91971
P31153	MAT2A	MAT2A S-adenosylmethionine synthase isoform type-2	14.2857	10	14.2857	12.8571	1.97	1.84	1.71	1.84	0.00788939	2.10296
P18124	RPL7	RPL7 60S ribosomal protein L7	7.14286	5	11.1111	7.75132	1.64	1.51	1.66	1.60333	0.0060195	2.22044
P15531	NME1	NME1 Nucleoside diphosphate kinase A	14.2857	14.2857	14.2857	14.2857	5.02	4.8	4.92	4.91333	0.000263993	3.57841
P61204	ARF3	ARF3 ADP-ribosylation factor 3	14.2857	10	8.33333	10.873	1.73	1.53	1.85	1.70333	0.0171578	1.76554
Q9Y2X3	NOP58	NOP58 Nucleolar protein 58	14.2857	14.2857	6.25	11.6071	1.91	1.67	1.57	1.71667	0.0192459	1.71566
Q9NUQ8	ABCF3	ABCF3 ATP-binding cassette sub-family F member 3	14.2857	14.2857	14.2857	14.2857	1.87	1.5	1.86	1.74333	0.0257735	1.58883
P40938	RFC3	RFC3 Replication factor C subunit 3	14.2857	14.2857	14.2857	14.2857	1.94	1.77	1.81	1.84	0.00371129	2.43048
P53007	SLC25A1	SLC25A1 Tricarboxylate transport protein, mitochondrial	14.2857	8.33333	14.2857	12.3016	2.1	1.78	2.14	2.00667	0.0125656	1.90082
Q15008	PSMD6	PSMD6 26S proteasome non-ATPase regulatory subunit 6	12.5	8.33333	12.5	11.1111	1.74	1.64	1.66	1.68	0.00201236	2.69629
Q8TEQ6	GEMIN5	GEMIN5 Gem-associated protein 5	12.5	14.2857	14.2857	13.6905	1.97	2.01	1.69	1.89	0.0125526	1.90127
Q96JJ7	TMX3	TMX3 Protein disulfide-isomerase TMX3	9.09091	5.88235	6.66667	7.21331	1.76	1.56	1.54	1.62	0.012592	1.89991
P49841	GSK3B	GSK3B Glycogen synthase kinase-3 beta	14.2857	14.2857	14.2857	14.2857	3.51	3.88	3.69	3.69333	0.00156937	2.80428
P61289	PSME3	PSME3 Proteasome activator complex subunit 3	14.2857	12.5	14.2857	13.6905	2.03	1.75	1.77	1.85	0.0110706	1.95583
P30154	PPP2R1B	PPP2R1B Serine/threonine-protein phosphatase 2A 65 kDa reg	14.2857	14.2857	14.2857	14.2857	1.89	1.59	2.07	1.85	0.0260718	1.58383
Q14671	PUM1	PUM1 Pumilio homolog 1	12.5	7.14286	10	9.88095	1.72	1.62	1.7	1.68	0.00201236	2.69629
P68104	EEF1A1	EEF1A1 Elongation factor 1-alpha 1	14.2857	14.2857	14.2857	14.2857	1.8	1.61	1.73	1.71333	0.00599423	2.22227
J3QL51	RPL17-C18ORF32	RPL17-C18ORF32 Protein RPL17-C18ORF32	12.5	11.1111	14.2857	12.6323	1.52	1.52	1.79	1.61	0.0210824	1.67608
P23396	RPS3	RPS3 40S ribosomal protein S3	14.2857	14.2857	14.2857	14.2857	1.91	1.7	1.8	1.80333	0.00565068	2.2479
P0CG38	POTEI	POTEI POTE ankyrin domain family member I	14.2857	14.2857	12.5	13.6905	1.8	1.81	2.12	1.91	0.0130632	1.88395
Q6NUK1	SLC25A24	SLC25A24 Calcium-binding mitochondrial carrier protein SCaM	14.2857	11.1111	14.2857	13.2275	1.58	1.75	1.98	1.77	0.021915	1.65926
P11586	MTHFD1	MTHFD1 C-1-tetrahydrofolate synthase, cytoplasmic	9.09091	9.09091	8.33333	8.83838	1.6	1.56	1.75	1.63667	0.00815014	2.08883
Q6AI08	HEATR6	HEATR6 HEAT repeat-containing protein 6	10	5.26316	12.5	9.25439	2.07	1.59	1.98	1.88	0.0268963	1.57031
P45880	VDAC2	VDAC2 Voltage-dependent anion-selective channel protein	14.2857	12.5	14.2857	13.6905	2.17	2.23	2.5	2.3	0.00603952	2.219
P13804	ETFA	ETFA Electron transfer flavoprotein subunit alpha, mito	12.5	5.26316	14.2857	10.683	1.66	1.62	1.72	1.66667	0.0018946	2.72248
P61020	RAB5B	RAB5B Ras-related protein Rab-5B	14.2857	14.2857	14.2857	14.2857	2.07	1.97	2.42	2.15333	0.0137045	1.86314
O00471	EXOC5	EXOC5 Exocyst complex component 5	11.1111	8.33333	14.2857	11.2434	1.6	1.48	1.66	1.58	0.00822093	2.08508
P00558	PGK1	PGK1 Phosphoglycerate kinase 1	6.66667	7.14286	8.33333	7.38095	1.98	2.25	2.38	2.20333	0.00944841	2.02464
P12235	SLC25A4	SLC25A4 ADP/ATP translocase 1	14.2857	14.2857	14.2857	14.2857	2.1	1.89	2.11	2.03333	0.00478336	2.32027
O60762	DPM1	DPM1 Dolichol-phosphate mannosyltransferase	14.2857	14.2857	14.2857	14.2857	2	1.98	2.13	2.03667	0.00205114	2.68801
P13798	APEH	APEH Acylamino-acid-releasing enzyme	14.2857	9.09091	14.2857	12.5541	1.58	1.67	1.77	1.67333	0.00657607	2.18203
Q9HD45	TM9SF3	TM9SF3 Transmembrane 9 superfamily member 3	14.2857	14.2857	14.2857	14.2857	1.92	1.75	2.02	1.89667	0.00763678	2.11709
P36776	LONP1	LONP1 Lon protease homolog, mitochondrial	14.2857	10	7.69231	10.6593	1.45	1.5	1.65	1.53333	0.0124586	1.90453
O60502	MGEA5	MGEA5 Bifunctional protein NCOAT	14.2857	14.2857	14.2857	14.2857	1.42	1.53	1.8	1.58333	0.0354722	1.45011
Q96BN8	FAM105B	FAM105B Protein FAM105B	10	14.2857	10	11.4286	2.28	1.94	1.73	1.98333	0.0255425	1.59274
Q9UBM7	DHCR7	DHCR7 7-dehydrocholesterol reductase	14.2857	14.2857	14.2857	14.2857	2.21	1.73	2.08	2.00667	0.0196768	1.70604
Q8TB61	SLC35B2	SLC35B2 Adenosine 3-phospho 5-phosphosulfate transporter	12.5	10	6.25	9.58333	1.95	1.78	1.93	1.88667	0.00364049	2.43884
O60506	SYNCRIP	SYNCRIP Heterogeneous nuclear ribonucleoprotein Q	14.2857	10	14.2857	12.8571	1.69	1.52	1.7	1.63667	0.00831058	2.08037
Q16891	IMMT	IMMT Mitochondrial inner membrane protein	14.2857	14.2857	14.2857	14.2857	1.58	1.54	1.77	1.63	0.0124454	1.90499
Q9UJ70	NAGK	NAGK N-acetyl-D-glucosamine kinase	11.1111	14.2857	14.2857	13.2275	1.98	1.68	1.99	1.88333	0.0129994	1.88608
P17858	PFKL	PFKL 6-phosphofructokinase, liver type	14.2857	14.2857	14.2857	14.2857	1.9	1.99	1.98	1.95667	0.000885079	3.05302
P62753	RPS6	RPS6 40S ribosomal protein S6	14.2857	12.5	14.2857	13.6905	1.84	1.44	1.85	1.71	0.0343189	1.46447
Q9Y679	AUP1	AUP1 Ancient ubiquitous protein 1	14.2857	7.69231	14.2857	12.0879	1.77	1.72	1.85	1.78	0.00234761	2.62937
P52597	HNRNPF	HNRNPF Heterogeneous nuclear ribonucleoprotein F	12.5	11.1111	14.2857	12.6323	1.98	1.7	1.82	1.83333	0.00933951	2.02968
P20645	M6PR	M6PR Cation-dependent mannose-6-phosphate receptor	12.5	12.5	12.5	12.5	2.27	2.3	2.16	2.24333	0.00116952	2.93199
Q13418	ILK	ILK Integrin-linked protein kinase	12.5	10	14.2857	12.2619	2.12	2.22	2.62	2.32	0.0131284	1.88179
O14734	ACOT8	ACOT8 Acyl-coenzyme A thioesterase 8	14.2857	14.2857	14.2857	14.2857	2.15	1.96	1.84	1.98333	0.00831792	2.07999
P31350	RRM2	RRM2 Ribonucleoside-diphosphate reductase subunit M2	14.2857	10	12.5	12.2619	1.8	1.62	1.99	1.80333	0.0172266	1.7638
P61224	RAP1B	RAP1B Ras-related protein Rap-1b	11.1111	7.14286	14.2857	10.8466	1.92	1.88	2.16	1.98667	0.00776115	2.11007
Q96A33	CCDC47	CCDC47 Coiled-coil domain-containing protein 47	10	14.2857	14.2857	12.8571	2.07	1.92	1.98	1.99	0.00193296	2.71378
F8VZW7	Uncharacterized	Uncharacterized protein	7.69231	12.5	12.5	10.8974	1.82	1.39	1.66	1.62333	0.038214	1.41778
Q6P2E9	EDC4	EDC4 Enhancer of mRNA-decapping protein 4	5	10	14.2857	9.7619	1.86	2.05	1.92	1.94333	0.00351495	2.45408
P29590	PML	PML Protein PML	11.1111	8.33333	14.2857	11.2434	1.68	2.09	2	1.92333	0.0176749	1.75264
P52272	HNRNPM	HNRNPM Heterogeneous nuclear ribonucleoprotein M	14.2857	14.2857	14.2857	14.2857	1.71	1.59	1.96	1.75333	0.0202946	1.69262
O95864	FADS2	FADS2 Fatty acid desaturase 2	14.2857	14.2857	14.2857	14.2857	1.96	1.6	1.92	1.82667	0.0184662	1.73362
P60866	RPS20	RPS20 40S ribosomal protein S20	14.2857	8.33333	12.5	11.7063	1.71	1.5	1.58	1.59667	0.0103547	1.98486
O00159	MYO1C	MYO1C Unconventional myosin-Ic	11.1111	9.09091	14.2857	11.4959	1.65	1.53	1.68	1.62	0.0054187	2.26611
P46060	RANGAP1	RANGAP1 Ran GTPase-activating protein 1	14.2857	6.25	7.69231	9.40934	1.68	1.56	1.75	1.66333	0.00692223	2.15975
Q15459	SF3A1	SF3A1 Splicing factor 3A subunit 1	10	10	12.5	10.8333	1.59	1.38	1.57	1.51333	0.0165715	1.78064
Q9Y570	PPME1	PPME1 Protein phosphatase methylesterase 1	11.1111	9.09091	11.1111	10.4377	1.76	1.8	1.85	1.80333	0.00104861	2.97939
O00429	DNM1L	DNM1L Dynamin-1-like protein	5.88235	8.33333	6.25	6.8219	1.62	1.38	1.56	1.52	0.0186932	1.72832
Q05639	EEF1A2	EEF1A2 Elongation factor 1-alpha 2	14.2857	14.2857	14.2857	14.2857	1.77	1.64	1.82	1.74333	0.00516789	2.28669
Q15067	ACOX1	ACOX1 Peroxisomal acyl-coenzyme A oxidase 1	14.2857	14.2857	14.2857	14.2857	2.17	2.12	2.34	2.21	0.00301434	2.52081
Q93008	USP9X	USP9X Probable ubiquitin carboxyl-terminal hydrolase FAF	14.2857	14.2857	14.2857	14.2857	1.71	1.63	1.62	1.65333	0.00189485	2.72243
P23458	JAK1	JAK1 Tyrosine-protein kinase JAK1	14.2857	14.2857	14.2857	14.2857	1.79	1.77	2.17	1.91	0.0198418	1.70242
O75083	WDR1	WDR1 WD repeat-containing protein 1	5.88235	5.55556	6.25	5.89597	1.6	1.59	1.62	1.60333	0.0002136	3.6704
P00338	LDHA	LDHA L-lactate dehydrogenase A chain	11.1111	6.25	7.14286	8.16799	1.6	1.5	1.59	1.56333	0.00317102	2.4988
P61619	SEC61A1	SEC61A1 Protein transport protein Sec61 subunit alpha isof	14.2857	14.2857	14.2857	14.2857	1.94	1.91	2.03	1.96	0.00140761	2.85152
H3BN98	Uncharacterized	Uncharacterized protein	14.2857	14.2857	14.2857	14.2857	1.93	2.04	1.66	1.87667	0.0161812	1.79099
P07602	PSAP	PSAP Proactivator polypeptide	14.2857	14.2857	14.2857	14.2857	2.41	2.06	2.33	2.26667	0.00691514	2.1602
P07355	ANXA2	ANXA2 Annexin A2	8.33333	5.88235	7.69231	7.30266	1.69	1.45	1.66	1.6	0.0154669	1.8106
P62829	RPL23	RPL23 60S ribosomal protein L23	12.5	9.09091	14.2857	11.9589	1.62	1.52	1.73	1.62333	0.00933322	2.02997
O14818	PSMA7	PSMA7 Proteasome subunit alpha type-7	14.2857	12.5	8.33333	11.7063	1.78	1.67	1.58	1.67667	0.00722516	2.14115
P38919	EIF4A3	EIF4A3 Eukaryotic initiation factor 4A-III	14.2857	7.69231	11.1111	11.0297	1.56	1.54	1.56	1.55333	0.000145127	3.83825
P42167	TMPO	TMPO Lamina-associated polypeptide 2, isoforms beta/gam	14.2857	6.66667	12.5	11.1508	1.64	1.49	1.73	1.62	0.0125085	1.9028
Q13200	PSMD2	PSMD2 26S proteasome non-ATPase regulatory subunit 2	6.25	7.69231	7.69231	7.21154	1.45	1.42	1.67	1.51333	0.0227687	1.64266
P26368	U2AF2	U2AF2 Splicing factor U2AF 65 kDa subunit	11.1111	14.2857	10	11.7989	1.64	1.39	1.53	1.52	0.0188097	1.72562
Q9Y2R4	DDX52	DDX52 Probable ATP-dependent RNA helicase DDX52	12.5	7.14286	9.09091	9.57792	1.65	1.71	1.71	1.69	0.000839102	3.07619
P33991	MCM4	MCM4 DNA replication licensing factor MCM4	14.2857	12.5	14.2857	13.6905	1.75	1.7	1.88	1.77667	0.00473689	2.32451
Q99873	PRMT1	PRMT1 Protein arginine N-methyltransferase 1	6.66667	5.55556	7.14286	6.45503	1.59	1.51	1.64	1.58	0.00423376	2.37327
Q9Y2S7	POLDIP2	POLDIP2 Polymerase delta-interacting protein 2	14.2857	14.2857	14.2857	14.2857	1.93	1.69	2.15	1.92333	0.0200751	1.69734
Q14694	USP10	USP10 Ubiquitin carboxyl-terminal hydrolase 10	7.69231	8.33333	12.5	9.50855	1.71	1.31	1.52	1.51333	0.0470925	1.32705
Q9NQC3	RTN4	RTN4 Reticulon-4	12.5	14.2857	14.2857	13.6905	2	2	2.09	2.03	0.000847258	3.07198
Q6PGP7	TTC37	TTC37 Tetratricopeptide repeat protein 37	5.88235	14.2857	11.1111	10.4264	1.91	1.89	1.6	1.8	0.0153178	1.8148
P10319	HLA-B	HLA-B HLA class I histocompatibility antigen, B-58 alpha	8.33333	12.5	12.5	11.1111	1.75	1.74	1.93	1.80667	0.00580588	2.23613
P83731	RPL24	RPL24 60S ribosomal protein L24	14.2857	14.2857	14.2857	14.2857	1.86	1.68	1.89	1.81	0.00649014	2.18775
Q96AE4	FUBP1	FUBP1 Far upstream element-binding protein 1	14.2857	14.2857	14.2857	14.2857	1.69	1.82	1.75	1.75333	0.00247726	2.60603
Q13459	MYO9B	MYO9B Unconventional myosin-IXb	14.2857	14.2857	14.2857	14.2857	1.84	1.6	1.75	1.73	0.00907006	2.04239
Q02241	KIF23	KIF23 Kinesin-like protein KIF23	12.5	14.2857	14.2857	13.6905	1.66	1.56	1.67	1.63	0.00309301	2.50962
Q13501	SQSTM1	SQSTM1 Sequestosome-1	14.2857	14.2857	14.2857	14.2857	2.41	1.67	1.98	2.02	0.0415103	1.38184
P18669	PGAM1	PGAM1 Phosphoglycerate mutase 1	12.5	6.66667	11.1111	10.0926	1.91	1.8	2.18	1.96333	0.0134565	1.87107
Q06210	GFPT1	GFPT1 Glucosamine--fructose-6-phosphate aminotransferase	12.5	6.66667	14.2857	11.1508	1.72	1.62	1.9	1.74667	0.0118245	1.92722
O75694	NUP155	NUP155 Nuclear pore complex protein Nup155	7.69231	6.25	14.2857	9.40934	1.64	1.67	1.79	1.7	0.00425836	2.37076
Q52LJ0	FAM98B	FAM98B Protein FAM98B	14.2857	7.14286	14.2857	11.9048	1.79	1.78	1.73	1.76667	0.000585497	3.23248
P41240	CSK	CSK Tyrosine-protein kinase CSK	14.2857	14.2857	14.2857	14.2857	3.56	3.68	3.4	3.54667	0.00101269	2.99453
Q15386	UBE3C	UBE3C Ubiquitin-protein ligase E3C	14.2857	14.2857	14.2857	14.2857	1.68	1.69	1.81	1.72667	0.00328731	2.48316
P15880	RPS2	RPS2 40S ribosomal protein S2	14.2857	14.2857	14.2857	14.2857	1.93	1.74	2.09	1.92	0.0118755	1.92535
O75534	CSDE1	CSDE1 Cold shock domain-containing protein E1	12.5	10	12.5	11.6667	1.53	1.57	1.5	1.53333	0.00144219	2.84098
Q9NVI7	ATAD3A	ATAD3A ATPase family AAA domain-containing protein 3A	14.2857	14.2857	14.2857	14.2857	1.95	1.68	1.94	1.85667	0.0104766	1.97978
P10619	CTSA	CTSA Lysosomal protective protein	14.2857	8.33333	14.2857	12.3016	1.7	1.49	1.86	1.68333	0.0237099	1.62507
Q14728	MFSD10	MFSD10 Major facilitator superfamily domain-containing pr	11.1111	14.2857	14.2857	13.2275	1.73	2.04	1.69	1.82	0.0177116	1.75174
P53365	ARFIP2	ARFIP2 Arfaptin-2	12.5	12.5	12.5	12.5	1.53	1.86	1.72	1.70333	0.0179884	1.74501
Q53GQ0	HSD17B12	HSD17B12 Estradiol 17-beta-dehydrogenase 12	14.2857	14.2857	14.2857	14.2857	1.9	1.68	1.98	1.85333	0.0108676	1.96387
Q5JWF2	GNAS	GNAS Guanine nucleotide-binding protein G(s) subunit al	14.2857	9.09091	14.2857	12.5541	2.02	1.68	1.95	1.88333	0.013492	1.86992
P22830	FECH	FECH Ferrochelatase, mitochondrial	14.2857	14.2857	14.2857	14.2857	1.93	1.56	2.28	1.92333	0.0471305	1.3267
Q9NRZ9	HELLS	HELLS Lymphoid-specific helicase	10	8.33333	10	9.44444	1.88	1.68	1.88	1.81333	0.00665166	2.17707
P26639	TARS	TARS Threonine--tRNA ligase, cytoplasmic	5.55556	8.33333	11.1111	8.33333	1.65	1.68	1.8	1.71	0.00413999	2.383
P40939	HADHA	HADHA Trifunctional enzyme subunit alpha, mitochondrial	12.5	7.69231	12.5	10.8974	1.65	1.58	1.75	1.66	0.00553979	2.25651
P12236	SLC25A6	SLC25A6 ADP/ATP translocase 3	14.2857	14.2857	14.2857	14.2857	2.09	1.85	2.11	2.01667	0.00668327	2.17501
O14920	IKBKB	IKBKB Inhibitor of nuclear factor kappa-B kinase subunit	14.2857	14.2857	9.09091	12.5541	2.11	1.92	1.94	1.99	0.00368662	2.43337
O14980	XPO1	XPO1 Exportin-1	12.5	12.5	14.2857	13.0952	1.93	1.77	1.97	1.89	0.00468015	2.32974
Q9Y265	RUVBL1	RUVBL1 RuvB-like 1	11.1111	11.1111	14.2857	12.1693	1.56	1.38	1.63	1.52333	0.0196495	1.70665
P16435	POR	POR NADPH--cytochrome P450 reductase	14.2857	10	14.2857	12.8571	1.86	1.94	2.01	1.93667	0.00213345	2.67092
P39656	DDOST	DDOST Dolichyl-diphosphooligosaccharide--protein glycosy	12.5	10	6.66667	9.72222	1.81	1.7	1.62	1.71	0.00596355	2.2245
Q5VYK3	ECM29	ECM29 Proteasome-associated protein ECM29 homolog	12.5	11.1111	12.5	12.037	1.81	1.77	1.86	1.81333	0.00102302	2.99012
Q9ULC3	RAB23	RAB23 Ras-related protein Rab-23	14.2857	14.2857	14.2857	14.2857	1.75	1.67	1.78	1.73333	0.00199813	2.69938
Q9Y4R8	TELO2	TELO2 Telomere length regulation protein TEL2 homolog	14.2857	14.2857	14.2857	14.2857	1.95	1.75	1.96	1.88667	0.00589744	2.22934
Q9Y282	ERGIC3	ERGIC3 Endoplasmic reticulum-Golgi intermediate compartme	14.2857	14.2857	14.2857	14.2857	1.89	1.93	1.77	1.86333	0.00308638	2.51055
P53618	COPB1	COPB1 Coatomer subunit beta	14.2857	12.5	14.2857	13.6905	1.72	1.44	1.62	1.59333	0.0185349	1.73201
P04183	TK1	TK1 Thymidine kinase, cytosolic	14.2857	14.2857	14.2857	14.2857	1.89	1.93	2.46	2.09333	0.0270874	1.56723
Q10713	PMPCA	PMPCA Mitochondrial-processing peptidase subunit alpha	14.2857	14.2857	9.09091	12.5541	1.55	1.46	1.57	1.52667	0.00410058	2.38715
Q12905	ILF2	ILF2 Interleukin enhancer-binding factor 2	10	8.33333	14.2857	10.873	2.16	1.77	2.63	2.18667	0.0412007	1.3851
P56182	RRP1	RRP1 Ribosomal RNA processing protein 1 homolog A	5.55556	9.09091	14.2857	9.64406	1.96	1.86	1.59	1.80333	0.0184012	1.73515
Q9NVI1	FANCI	FANCI Fanconi anemia group I protein	12.5	14.2857	12.5	13.0952	2.04	1.75	1.87	1.88667	0.00888299	2.05144
Q5T160	RARS2	RARS2 Probable arginine--tRNA ligase, mitochondrial	12.5	14.2857	14.2857	13.6905	1.85	1.64	1.58	1.69	0.0137824	1.86067
P04083	ANXA1	ANXA1 Annexin A1	12.5	8.33333	12.5	11.1111	1.71	1.58	1.77	1.68667	0.00660289	2.18027
Q96CS3	FAF2	FAF2 FAS-associated factor 2	14.2857	14.2857	14.2857	14.2857	1.56	1.57	1.99	1.70667	0.0379327	1.42099
Q92616	GCN1L1	GCN1L1 Translational activator GCN1	14.2857	12.5	14.2857	13.6905	1.62	1.61	1.72	1.65	0.00290641	2.53664
P46977	STT3A	STT3A Dolichyl-diphosphooligosaccharide--protein glycosy	11.1111	14.2857	14.2857	13.2275	1.81	1.52	1.65	1.66	0.0157655	1.80229
Q6NUM9	RETSAT	RETSAT All-trans-retinol 13,14-reductase	8.33333	12.5	14.2857	11.7063	2.1	2.23	2.02	2.11667	0.00298944	2.52441
Q16822	PCK2	PCK2 Phosphoenolpyruvate carboxykinase	14.2857	12.5	14.2857	13.6905	1.66	1.65	1.96	1.75667	0.0175921	1.75468
P35250	RFC2	RFC2 Replication factor C subunit 2	14.2857	12.5	14.2857	13.6905	1.95	1.81	2.28	2.01333	0.018384	1.73556
O43488	AKR7A2	AKR7A2 Aflatoxin B1 aldehyde reductase member 2	14.2857	12.5	14.2857	13.6905	2.31	2.21	1.96	2.16	0.00795499	2.09936
Q08AM6	VAC14	VAC14 Protein VAC14 homolog	14.2857	12.5	14.2857	13.6905	2.19	1.58	1.96	1.91	0.0361417	1.44199
P12268	IMPDH2	IMPDH2 Inosine-5-monophosphate dehydrogenase 2	5.88235	5.88235	8.33333	6.69935	1.99	1.77	1.85	1.87	0.00541654	2.26628
P27824	CANX	CANX Calnexin	6.66667	5.88235	8.33333	6.96078	1.54	1.42	1.81	1.59	0.0361484	1.44191
Q9H2G2	SLK	SLK STE20-like serine/threonine-protein kinase	14.2857	14.2857	14.2857	14.2857	1.59	1.76	1.83	1.72667	0.00947967	2.02321
P04843	RPN1	RPN1 Dolichyl-diphosphooligosaccharide--protein glycosy	12.5	10	10	10.8333	1.74	1.61	1.82	1.72333	0.00708074	2.14992
Q9BX95	SGPP1	SGPP1 Sphingosine-1-phosphate phosphatase 1	14.2857	12.5	14.2857	13.6905	1.91	1.64	2.07	1.87333	0.0200248	1.69843
P22695	UQCRC2	UQCRC2 Cytochrome b-c1 complex subunit 2, mitochondrial	14.2857	14.2857	14.2857	14.2857	1.64	1.42	1.53	1.53	0.0140566	1.85212
Q9Y6M1	IGF2BP2	IGF2BP2 Insulin-like growth factor 2 mRNA-binding protein	14.2857	14.2857	14.2857	14.2857	1.57	1.63	1.83	1.67667	0.0132251	1.8786
P62263	RPS14	RPS14 40S ribosomal protein S14	14.2857	12.5	12.5	13.0952	1.73	1.59	1.88	1.73333	0.0127877	1.89321
Q9H0A0	NAT10	NAT10 N-acetyltransferase 10	14.2857	6.25	9.09091	9.87554	1.65	1.6	1.96	1.73667	0.0225735	1.6464
P38435	GGCX	GGCX Vitamin K-dependent gamma-carboxylase	14.2857	14.2857	14.2857	14.2857	1.88	1.85	1.97	1.9	0.00160108	2.79559
P50416	CPT1A	CPT1A Carnitine O-palmitoyltransferase 1, liver isoform	11.1111	12.5	14.2857	12.6323	1.99	1.92	2	1.97	0.000672436	3.17235
Q8TCJ2	STT3B	STT3B Dolichyl-diphosphooligosaccharide--protein glycosy	14.2857	14.2857	14.2857	14.2857	2	1.72	1.56	1.76	0.027451	1.56144
Q16566	CAMK4	CAMK4 Calcium/calmodulin-dependent protein kinase type I	14.2857	12.5	14.2857	13.6905	1.72	1.6	1.85	1.72333	0.00981349	2.00818
P05141	SLC25A5	SLC25A5 ADP/ATP translocase 2	14.2857	14.2857	14.2857	14.2857	2.07	1.77	2.08	1.97333	0.0107434	1.96886
F6X838	COPG2	COPG2 Coatomer subunit gamma-2	14.2857	9.09091	14.2857	12.5541	1.71	1.56	1.76	1.67667	0.00779454	2.10821
P60842	EIF4A1	EIF4A1 Eukaryotic initiation factor 4A-I	14.2857	12.5	14.2857	13.6905	1.75	1.66	1.81	1.74	0.00345173	2.46196
Q96L92	SNX27	SNX27 Sorting nexin-27	7.69231	8.33333	9.09091	8.37218	1.45	1.71	1.73	1.63	0.019883	1.70152
Q9C0C2	TNKS1BP1	TNKS1BP1 182 kDa tankyrase-1-binding protein	5.55556	5	14.2857	8.28042	2.09	1.79	1.87	1.91667	0.00943823	2.02511
O75027	ABCB7	ABCB7 ATP-binding cassette sub-family B member 7, mitoch	14.2857	8.33333	14.2857	12.3016	1.63	1.59	1.77	1.66333	0.00669957	2.17395
P35232	PHB	PHB Prohibitin	9.09091	8.33333	12.5	9.97475	1.84	1.77	1.81	1.80667	0.000631189	3.19984
Q13162	PRDX4	PRDX4 Peroxiredoxin-4	5.88235	8.33333	14.2857	9.50047	1.94	1.77	1.92	1.87667	0.00372355	2.42904
Q6PKG0	LARP1	LARP1 La-related protein 1	12.5	8.33333	12.5	11.1111	1.66	1.43	1.6	1.56333	0.0146233	1.83495
P10644	PRKAR1A	PRKAR1A cAMP-dependent protein kinase type I-alpha regulat	14.2857	14.2857	14.2857	14.2857	1.64	1.56	1.74	1.64667	0.00642078	2.19241
Q9H9S3	SEC61A2	SEC61A2 Protein transport protein Sec61 subunit alpha isof	14.2857	14.2857	14.2857	14.2857	1.9	1.91	2.03	1.94667	0.00194087	2.712
P49411	TUFM	TUFM Elongation factor Tu, mitochondrial	14.2857	11.1111	14.2857	13.2275	1.67	1.44	1.61	1.57333	0.0141283	1.84991
Q9H074	PAIP1	PAIP1 Polyadenylate-binding protein-interacting protein	10	14.2857	14.2857	12.8571	2.27	2.04	2.3	2.20333	0.00462544	2.33485
P08240	SRPR	SRPR Signal recognition particle receptor subunit alpha	12.5	8.33333	14.2857	11.7063	1.62	1.39	1.57	1.52667	0.0171346	1.76612
Q9Y230	RUVBL2	RUVBL2 RuvB-like 2	14.2857	9.09091	14.2857	12.5541	1.63	1.47	1.76	1.62	0.0178096	1.74935
Q9NY65	TUBA8	TUBA8 Tubulin alpha-8 chain	14.2857	14.2857	14.2857	14.2857	1.95	1.85	1.96	1.92	0.00145397	2.83744
P05023	ATP1A1	ATP1A1 Sodium/potassium-transporting ATPase subunit alpha	14.2857	12.5	14.2857	13.6905	2.04	1.84	2.04	1.97333	0.00465856	2.33175
P67809	YBX1	YBX1 Nuclease-sensitive element-binding protein 1	8.33333	14.2857	14.2857	12.3016	1.9	1.92	2.37	2.06333	0.0201947	1.69476
P06737	PYGL	PYGL Glycogen phosphorylase, liver form	12.5	12.5	12.5	12.5	3.36	2.88	2.28	2.84	0.0276384	1.55849
P00367	GLUD1	GLUD1 Glutamate dehydrogenase 1, mitochondrial	14.2857	10	12.5	12.2619	1.48	1.34	1.72	1.51333	0.0436812	1.35971
P61011	SRP54	SRP54 Signal recognition particle 54 kDa protein	12.5	7.14286	12.5	10.7143	1.58	1.68	1.58	1.61333	0.00294066	2.53155
Q03519	TAP2	TAP2 Antigen peptide transporter 2	14.2857	14.2857	14.2857	14.2857	1.82	2	2.02	1.94667	0.00448267	2.34846
P84085	ARF5	ARF5 ADP-ribosylation factor 5	14.2857	14.2857	9.09091	12.5541	1.8	1.48	2.08	1.78667	0.0452774	1.34412
O95202	LETM1	LETM1 LETM1 and EF-hand domain-containing protein 1, mit	14.2857	14.2857	14.2857	14.2857	1.7	1.67	1.91	1.76	0.0097247	2.01212
Q96KP1	EXOC2	EXOC2 Exocyst complex component 2	14.2857	14.2857	14.2857	14.2857	1.67	1.66	2.06	1.79667	0.0262564	1.58076
Q9UL46	PSME2	PSME2 Proteasome activator complex subunit 2	11.1111	6.66667	12.5	10.0926	2.32	2.08	2.01	2.13667	0.00675071	2.17065
Q9UBX3	SLC25A10	SLC25A10 Mitochondrial dicarboxylate carrier	14.2857	14.2857	14.2857	14.2857	2.35	1.99	2.37	2.23667	0.00982135	2.00783
Q9BWM7	SFXN3	SFXN3 Sideroflexin-3	14.2857	14.2857	14.2857	14.2857	1.73	1.77	2.19	1.89667	0.0258801	1.58703
Q8N556	AFAP1	AFAP1 Actin filament-associated protein 1	9.09091	14.2857	8.33333	10.57	1.72	1.46	1.92	1.7	0.0343373	1.46423
P48556	PSMD8	PSMD8 26S proteasome non-ATPase regulatory subunit 8	14.2857	14.2857	9.09091	12.5541	2.15	2.02	2.31	2.16	0.00518629	2.28514
P54920	NAPA	NAPA Alpha-soluble NSF attachment protein	12.5	5.88235	6.25	8.21078	1.84	1.56	2.05	1.81667	0.0289011	1.53909
Q9H0U4	RAB1B	RAB1B Ras-related protein Rab-1B	14.2857	14.2857	11.1111	13.2275	1.8	1.73	2.35	1.96	0.0392632	1.40601
P52701	MSH6	MSH6 DNA mismatch repair protein Msh6	14.2857	6.66667	14.2857	11.746	1.64	1.62	1.79	1.68333	0.0061066	2.2142
Q8IZ07	ANKRD13A	ANKRD13A Ankyrin repeat domain-containing protein 13A	14.2857	14.2857	14.2857	14.2857	2.22	2.04	2.25	2.17	0.00312648	2.50494
P21926	CD9	CD9 CD9 antigen	14.2857	14.2857	14.2857	14.2857	1.92	1.96	2.46	2.11333	0.023492	1.62908
Q9P0L0	VAPA	VAPA Vesicle-associated membrane protein-associated pro	5	7.69231	7.14286	6.61172	1.61	1.45	1.69	1.58333	0.0143152	1.8442
P15559	NQO1	NQO1 NAD(P)H dehydrogenase	14.2857	14.2857	14.2857	14.2857	3.91	4.81	5.2	4.64	0.010833	1.96525
Q9HBL8	NMRAL1	NMRAL1 NmrA-like family domain-containing protein 1	14.2857	14.2857	14.2857	14.2857	2.5	3.01	3.95	3.15333	0.0367624	1.4346
P43490	NAMPT	NAMPT Nicotinamide phosphoribosyltransferase	14.2857	7.14286	14.2857	11.9048	1.84	1.71	1.88	1.81	0.00398961	2.39907
P38646	HSPA9	HSPA9 Stress-70 protein, mitochondrial	10	7.69231	10	9.23077	2.23	1.94	2.35	2.17333	0.0105878	1.9752
O15173	PGRMC2	PGRMC2 Membrane-associated progesterone receptor componen	14.2857	14.2857	12.5	13.6905	2.43	1.9	2.19	2.17333	0.0166293	1.77913
P10398	ARAF	ARAF Serine/threonine-protein kinase A-Raf	14.2857	14.2857	14.2857	14.2857	2.35	2.4	1.68	2.14333	0.038831	1.41082
Q7L1Q6	BZW1	BZW1 Basic leucine zipper and W2 domain-containing prot	14.2857	14.2857	14.2857	14.2857	2.04	1.9	1.98	1.97333	0.00173128	2.76163
P35251	RFC1	RFC1 Replication factor C subunit 1	14.2857	14.2857	6.25	11.6071	1.58	2.14	1.76	1.82667	0.0376313	1.42445
P57088	TMEM33	TMEM33 Transmembrane protein 33	14.2857	14.2857	14.2857	14.2857	2	1.92	2.11	2.01	0.00296037	2.52865
P46063	RECQL	RECQL ATP-dependent DNA helicase Q1	9.09091	7.14286	12.5	9.57792	1.46	1.46	1.7	1.54	0.0212508	1.67263
P09211	GSTP1	GSTP1 Glutathione S-transferase P	14.2857	11.1111	11.1111	12.1693	2.62	2.32	2.3	2.41333	0.00531948	2.27413
Q9HDC9	APMAP	APMAP Adipocyte plasma membrane-associated protein	14.2857	7.14286	14.2857	11.9048	1.99	1.6	1.88	1.82333	0.0193083	1.71426
Q96NE9	FRMD6	FRMD6 FERM domain-containing protein 6	12.5	10	14.2857	12.2619	1.94	1.9	1.92	1.92	0.000157493	3.80274
Q96KA5	CLPTM1L	CLPTM1L Cleft lip and palate transmembrane protein 1-like	10	14.2857	12.5	12.2619	1.94	1.62	2.12	1.89333	0.0257572	1.5891
Q5TCZ1	SH3PXD2A	SH3PXD2A SH3 and PX domain-containing protein 2A	8.33333	10	8.33333	8.88889	1.5	1.37	1.72	1.53	0.0351935	1.45354
Q96T51	RUFY1	RUFY1 RUN and FYVE domain-containing protein 1	14.2857	7.69231	11.1111	11.0297	1.62	1.57	1.48	1.55667	0.00537074	2.26997
Q13838	DDX39B	DDX39B Spliceosome RNA helicase DDX39B	14.2857	9.09091	14.2857	12.5541	1.94	1.79	1.83	1.85333	0.00275045	2.5606
P11177	PDHB	PDHB Pyruvate dehydrogenase E1 component subunit beta,	14.2857	10	12.5	12.2619	1.75	1.68	1.88	1.77	0.00574093	2.24102
Q8TCT9	HM13	HM13 Minor histocompatibility antigen H13	14.2857	14.2857	14.2857	14.2857	2.04	1.97	2.14	2.05	0.00219982	2.65761
O75964	ATP5L	ATP5L ATP synthase subunit g, mitochondrial	14.2857	14.2857	14.2857	14.2857	2.12	1.97	2.08	2.05667	0.00179634	2.74561
P07686	HEXB	HEXB Beta-hexosaminidase subunit beta	12.5	7.14286	11.1111	10.2513	1.55	1.66	2.02	1.74333	0.0345778	1.4612
Q9Y2Q3	GSTK1	GSTK1 Glutathione S-transferase kappa 1	14.2857	12.5	14.2857	13.6905	2.32	2.38	2.56	2.42	0.00256892	2.59025
Q7Z7L1	SLFN11	SLFN11 Schlafen family member 11	14.2857	14.2857	14.2857	14.2857	1.94	1.69	1.92	1.85	0.00878708	2.05616
Q13151	HNRNPA0	HNRNPA0 Heterogeneous nuclear ribonucleoprotein A0	14.2857	8.33333	14.2857	12.3016	1.99	1.78	1.42	1.73	0.0482488	1.31651
Q9BVA1	TUBB2B	TUBB2B Tubulin beta-2B chain	14.2857	14.2857	14.2857	14.2857	1.98	1.82	2.05	1.95	0.00509469	2.29288
O60427	FADS1	FADS1 Fatty acid desaturase 1	14.2857	9.09091	10	11.1255	1.68	1.49	1.76	1.64333	0.0151395	1.81989
P14625	HSP90B1	HSP90B1 Endoplasmin	12.5	9.09091	11.1111	10.9007	1.6	1.51	1.63	1.58	0.00384219	2.41542
P04844	RPN2	RPN2 Dolichyl-diphosphooligosaccharide--protein glycosy	14.2857	14.2857	14.2857	14.2857	1.54	1.67	1.73	1.64667	0.00743563	2.12868
P22087	FBL	FBL rRNA 2-O-methyltransferase fibrillarin	14.2857	14.2857	14.2857	14.2857	1.8	1.6	1.75	1.71667	0.00695754	2.15754
P48449	LSS	LSS Lanosterol synthase	12.5	14.2857	11.1111	12.6323	1.64	1.77	2.01	1.80667	0.0175742	1.75512
Q12906	ILF3	ILF3 Interleukin enhancer-binding factor 3	6.25	6.25	5.88235	6.12745	1.6	1.61	1.88	1.69667	0.0168923	1.77231
O43390	HNRNPR	HNRNPR Heterogeneous nuclear ribonucleoprotein R	14.2857	9.09091	10	11.1255	1.58	1.52	1.69	1.59667	0.00688801	2.16191
P49748	ACADVL	ACADVL Very long-chain specific acyl-CoA dehydrogenase, m	14.2857	11.1111	14.2857	13.2275	2.21	2.26	2.25	2.24	0.000151717	3.81897
Q9BT22	ALG1	ALG1 Chitobiosyldiphosphodolichol beta-mannosyltransfer	9.09091	7.69231	14.2857	10.3563	1.91	1.63	2.06	1.86667	0.0204915	1.68843
P61160	ACTR2	ACTR2 Actin-related protein 2	14.2857	10	14.2857	12.8571	1.5	1.39	1.74	1.54333	0.0343188	1.46447
P08243	ASNS	ASNS Asparagine synthetase	5.88235	14.2857	12.5	10.8894	1.71	1.42	1.57	1.56667	0.0211439	1.67481
Q96PU8	QKI	QKI Protein quaking	12.5	14.2857	14.2857	13.6905	1.81	1.6	1.89	1.76667	0.0124844	1.90363
P60228	EIF3E	EIF3E Eukaryotic translation initiation factor 3 subunit	5.88235	12.5	14.2857	10.8894	1.92	1.69	1.87	1.82667	0.00706222	2.15106
P30825	SLC7A1	SLC7A1 High affinity cationic amino acid transporter 1	10	7.69231	10	9.23077	1.87	1.78	2.12	1.92333	0.0119171	1.92383
Q27J81	INF2	INF2 Inverted formin-2	8.33333	7.69231	8.33333	8.11966	1.62	1.73	1.73	1.69333	0.0027851	2.55516
Q92538	GBF1	GBF1 Golgi-specific brefeldin A-resistance guanine nucl	6.66667	11.1111	14.2857	10.6878	1.64	1.8	1.87	1.77	0.00772427	2.11214
Q9Y6Y8	SEC23IP	SEC23IP SEC23-interacting protein	10	9.09091	14.2857	11.1255	1.84	1.7	2	1.84667	0.0103162	1.98648
Q9BVP2	GNL3	GNL3 Guanine nucleotide-binding protein-like 3	14.2857	12.5	11.1111	12.6323	1.76	2.25	1.7	1.90333	0.0352328	1.45305
O76031	CLPX	CLPX ATP-dependent Clp protease ATP-binding subunit clp	14.2857	12.5	14.2857	13.6905	1.69	1.5	1.68	1.62333	0.00966669	2.01472
Q70UQ0	IKBIP	IKBIP Inhibitor of nuclear factor kappa-B kinase-interac	9.09091	5.55556	6.66667	7.10438	1.86	1.6	1.86	1.77333	0.0123277	1.90912
Q13740	ALCAM	ALCAM CD166 antigen	8.33333	12.5	14.2857	11.7063	1.84	1.55	1.82	1.73667	0.0157342	1.80315
O95831	AIFM1	AIFM1 Apoptosis-inducing factor 1, mitochondrial	14.2857	14.2857	14.2857	14.2857	1.93	1.88	1.67	1.82667	0.00915663	2.03826
Q9NRV9	HEBP1	HEBP1 Heme-binding protein 1	14.2857	14.2857	14.2857	14.2857	3.72	2.97	3.58	3.42333	0.00890652	2.05029
Q8WWK9	CKAP2	CKAP2 Cytoskeleton-associated protein 2	14.2857	7.14286	9.09091	10.1732	1.84	1.62	1.96	1.80667	0.0148918	1.82705
O94925	GLS	GLS Glutaminase kidney isoform, mitochondrial	12.5	12.5	14.2857	13.0952	2.21	1.88	2.13	2.07333	0.00846541	2.07235
P11940	PABPC1	PABPC1 Polyadenylate-binding protein 1	8.33333	7.69231	8.33333	8.11966	1.6	1.54	1.62	1.58667	0.0016745	2.77611
P26440	IVD	IVD Isovaleryl-CoA dehydrogenase, mitochondrial	10	5	8.33333	7.77778	2.36	1.88	2.29	2.17667	0.0158039	1.80123
Q9BRX2	PELO	PELO Protein pelota homolog	14.2857	11.1111	14.2857	13.2275	2.03	1.61	1.81	1.81667	0.0213535	1.67053
Q9BWD1	ACAT2	ACAT2 Acetyl-CoA acetyltransferase, cytosolic	14.2857	7.14286	14.2857	11.9048	2.04	1.95	2.8	2.26333	0.0426454	1.37013
P23919	DTYMK	DTYMK Thymidylate kinase	5.26316	6.25	8.33333	6.6155	1.98	1.92	2.61	2.17	0.0337835	1.4713
Q9H553	ALG2	ALG2 Alpha-1,3/1,6-mannosyltransferase ALG2	14.2857	11.1111	14.2857	13.2275	1.97	1.64	2.15	1.92	0.0253494	1.59603
Q99439	CNN2	CNN2 Calponin-2	6.66667	7.14286	12.5	8.76984	1.98	1.98	2.19	2.05	0.00441503	2.35507
Q9BTX1	TMEM48	TMEM48 Nucleoporin NDC1	14.2857	14.2857	14.2857	14.2857	2.08	2.01	2	2.03	0.000596443	3.22443
P22059	OSBP	OSBP Oxysterol-binding protein 1	5.55556	5	10	6.85185	1.6	1.37	1.54	1.50333	0.0182171	1.73952
Q9GZM5	YIPF3	YIPF3 Protein YIPF3	12.5	9.09091	8.33333	9.97475	1.78	1.83	1.84	1.81667	0.000516052	3.28731
Q9BU23	LMF2	LMF2 Lipase maturation factor 2	14.2857	14.2857	14.2857	14.2857	1.75	1.49	1.7	1.64667	0.0148349	1.82872
P24539	ATP5F1	ATP5F1 ATP synthase subunit b, mitochondrial	14.2857	14.2857	14.2857	14.2857	1.75	1.88	1.84	1.82333	0.0021729	2.66296
Q9BQG0	MYBBP1A	MYBBP1A Myb-binding protein 1A	14.2857	5.55556	14.2857	11.3757	1.93	1.64	1.91	1.82667	0.0125554	1.90117
P33992	MCM5	MCM5 DNA replication licensing factor MCM5	14.2857	14.2857	14.2857	14.2857	2.82	3.08	3.33	3.07667	0.00498909	2.30198
Q02878	RPL6	RPL6 60S ribosomal protein L6	8.33333	5	6.66667	6.66667	1.64	1.4	1.6	1.54667	0.0179465	1.74602
P48509	CD151	CD151 CD151 antigen	8.33333	7.69231	14.2857	10.1038	1.72	1.81	2.13	1.88667	0.0191244	1.71841
Q16799	RTN1	RTN1 Reticulon-1	8.33333	8.33333	12.5	9.72222	1.67	1.51	1.8	1.66	0.0157655	1.80229
Q8N1B4	VPS52	VPS52 Vacuolar protein sorting-associated protein 52 hom	5	14.2857	12.5	10.5952	1.71	1.42	1.62	1.58333	0.0209091	1.67966
P41250	GARS	GARS Glycine--tRNA ligase	14.2857	14.2857	14.2857	14.2857	1.94	1.77	1.74	1.81667	0.00576402	2.23927
Q9UHG3	PCYOX1	PCYOX1 Prenylcysteine oxidase 1	14.2857	14.2857	14.2857	14.2857	1.83	1.98	2.01	1.94	0.00349002	2.45717
P62280	RPS11	RPS11 40S ribosomal protein S11	14.2857	8.33333	14.2857	12.3016	1.82	1.56	1.65	1.67667	0.0124548	1.90466
Q9H330	TMEM245	TMEM245 Transmembrane protein 245	14.2857	10	12.5	12.2619	1.88	1.71	2.02	1.87	0.0104474	1.98099
O75844	ZMPSTE24	ZMPSTE24 CAAX prenyl protease 1 homolog	14.2857	11.1111	14.2857	13.2275	1.73	1.66	1.36	1.58333	0.0358236	1.44583
O75718	CRTAP	CRTAP Cartilage-associated protein	14.2857	14.2857	8.33333	12.3016	1.64	1.48	1.88	1.66667	0.0290805	1.5364
O00264	PGRMC1	PGRMC1 Membrane-associated progesterone receptor componen	10	12.5	14.2857	12.2619	1.9	1.94	2.4	2.08	0.0213579	1.67044
Q96T76	MMS19	MMS19 MMS19 nucleotide excision repair protein homolog	14.2857	14.2857	14.2857	14.2857	2.18	1.82	1.89	1.96333	0.0128351	1.8916
O43237	DYNC1LI2	DYNC1LI2 Cytoplasmic dynein 1 light intermediate chain 2	12.5	8.33333	8.33333	9.72222	1.61	1.46	1.5	1.52333	0.00726319	2.13887
P50148	GNAQ	GNAQ Guanine nucleotide-binding protein G(q) subunit al	14.2857	12.5	14.2857	13.6905	1.88	1.81	1.67	1.78667	0.00610212	2.21452
O15397	IPO8	IPO8 Importin-8	14.2857	14.2857	14.2857	14.2857	1.92	1.66	1.71	1.76333	0.0107138	1.97006
Q9HAV4	XPO5	XPO5 Exportin-5	9.09091	9.09091	12.5	10.2273	1.95	1.73	2.22	1.96667	0.0208177	1.68157
P82933	MRPS9	MRPS9 28S ribosomal protein S9, mitochondrial	12.5	12.5	14.2857	13.0952	1.68	1.41	1.94	1.67667	0.047515	1.32317
Q10567	AP1B1	AP1B1 AP-1 complex subunit beta-1	5.88235	14.2857	14.2857	11.4846	1.49	1.54	1.79	1.60667	0.0226066	1.64577
Q8N0U8	VKORC1L1	VKORC1L1 Vitamin K epoxide reductase complex subunit 1-like	14.2857	8.33333	5.88235	9.50047	2.22	2.07	2.08	2.12333	0.00185274	2.73219
O95373	IPO7	IPO7 Importin-7	7.69231	14.2857	14.2857	12.0879	1.85	2.01	1.99	1.95	0.00279525	2.55358
Q8WWY3	PRPF31	PRPF31 U4/U6 small nuclear ribonucleoprotein Prp31	14.2857	14.2857	14.2857	14.2857	3.55	3.45	3.52	3.50667	0.000139669	3.8549
Q09161	NCBP1	NCBP1 Nuclear cap-binding protein subunit 1	14.2857	9.09091	14.2857	12.5541	2.01	1.88	2.02	1.97	0.00215407	2.66674
P14314	PRKCSH	PRKCSH Glucosidase 2 subunit beta	12.5	8.33333	7.69231	9.50855	2.59	1.94	2.71	2.41333	0.0274667	1.56119
P63092	GNAS	GNAS Guanine nucleotide-binding protein G(s) subunit al	14.2857	9.09091	14.2857	12.5541	2.02	1.68	1.95	1.88333	0.013492	1.86992
O00469	PLOD2	PLOD2 Procollagen-lysine,2-oxoglutarate 5-dioxygenase 2	7.14286	12.5	8.33333	9.3254	1.69	1.79	2.07	1.85	0.0174341	1.7586
Q92797	SYMPK	SYMPK Symplekin	12.5	10	12.5	11.6667	1.67	1.75	1.77	1.73	0.00174684	2.75775
P27635	RPL10	RPL10 60S ribosomal protein L10	14.2857	11.1111	14.2857	13.2275	1.97	1.66	1.92	1.85	0.0125398	1.90171
P45954	ACADSB	ACADSB Short/branched chain specific acyl-CoA dehydrogena	14.2857	11.1111	14.2857	13.2275	2.34	2.08	2.59	2.33667	0.0119166	1.92385
Q14139	UBE4A	UBE4A Ubiquitin conjugation factor E4 A	14.2857	14.2857	14.2857	14.2857	2.13	1.6	1.88	1.87	0.0295922	1.52882
Q92900	UPF1	UPF1 Regulator of nonsense transcripts 1	6.25	6.25	5	5.83333	1.4	1.5	1.62	1.50667	0.015392	1.8127
P68371	TUBB4B	TUBB4B Tubulin beta-4B chain	14.2857	14.2857	14.2857	14.2857	1.96	1.81	2.05	1.94	0.00549979	2.25965
Q8TDX7	NEK7	NEK7 Serine/threonine-protein kinase Nek7	14.2857	14.2857	14.2857	14.2857	1.96	2.12	2.2	2.09333	0.00413836	2.38317
P49419	ALDH7A1	ALDH7A1 Alpha-aminoadipic semialdehyde dehydrogenase	10	5.26316	8.33333	7.8655	1.78	1.75	1.89	1.80667	0.00277171	2.55725
P50395	GDI2	GDI2 Rab GDP dissociation inhibitor beta	14.2857	9.09091	7.69231	10.3563	1.64	1.62	1.57	1.61	0.00116253	2.9346
P62241	RPS8	RPS8 40S ribosomal protein S8	14.2857	14.2857	14.2857	14.2857	1.73	1.53	1.6	1.62	0.00881376	2.05484
Q99436	PSMB7	PSMB7 Proteasome subunit beta type-7	14.2857	12.5	14.2857	13.6905	2.71	2.03	2.55	2.43	0.0199884	1.69922
